# Supplementary material for: Development and Characterization of Simple Sequence Repeat (SSR) Markers Based on RNA-Sequencing of Medicago sativa and In silico Mapping onto the M. truncatula Genome
Source: PLoS One. 2014 Mar 18;9(3):e92029. doi: 10.1371/journal.pone.0092029 (PMC3958398; doi:10.1371/journal.pone.0092029)
Supplement: Table S1 — Germplasm accessions used in this study of alfalfa. (XLSX) [file pone.0092029.s003.xlsx]

## Sheet: Table S1
Table S1: Germplasm accessions used in this study of alfalfa
Serial no.	Germplasm	Accession no.	Cultivar name	Description
1	M. sativa ssp sativa	ZXM252	Aohan	Landrace
2	M. sativa ssp sativa	ZXM253	Baoding	Landrace
3	M. sativa ssp sativa	CF001093	Beijiang	Landrace
4	M. sativa ssp sativa	ZXM255	Gannong No3	Cultivar
5	M. sativa ssp sativa	ZXM256	Gannong No4	Cultivar
6	M. sativa ssp sativa	CF000715	Gongnong No1	Cultivar
7	M. sativa ssp sativa	CF000972	Gongnong No2	Cultivar
8	M. sativa ssp sativa	CF005401	Huaiyin	Landrace
9	M. sativa ssp sativa	CF000741	Jinnan	Landrace
10	M. sativa ssp sativa	CF005568	Longdong	Landrace
11	M. sativa ssp sativa	GS466	Longzhong	Landrace
12	M. sativa ssp sativa	CF000981	Zhungeer	Landrace
13	M. sativa ssp sativa	CF003223	Pianguan	Landrace
14	M. sativa ssp sativa	CF001227	Tianshui	Landrace
15	M. sativa ssp sativa	CF003222	Tumu No2	Cultivar
16	M. sativa ssp sativa	CF001084	Xinjiang Daye	Landrace
17	M. sativa ssp sativa	CF00002722	Xinmu No2	Cultivar
18	M. sativa ssp sativa	CF005440	Weixian	Landrace
19	M. sativa ssp sativa	CF001586	Zhaodong	Landrace
20	M. sativa ssp sativa	CF005569	Zhonglan No1	Cultivar
21	M. sativa ssp sativa	CF00002724	Zhongmu No1	Cultivar
22	M. sativa ssp sativa	ZXM274	Zhongmu No2	Cultivar
23	M. sativa ssp sativa	ZXM374	Gannong No5	Cultivar
24	M. sativa nothossp. varia	CF000933	Caoyuan No2	Cultivar
25	M. sativa nothossp. varia	ZXM206	Caoyuan No3	Cultivar
26	M. sativa nothossp. varia	CF0056048	Gannong No1	Cultivar
27	M. sativa nothossp. varia	CF00002727	Gannong No2	Cultivar
28	M. sativa nothossp. varia	CF003269	Tumu No1	Cultivar
29	M. sativa nothossp. varia	CF00002726	Xinmu No1	Cultivar
30	M. ruthenicus ×M. sativa	CF005570	Longmu No801	Cultivar
31	M. sativa ssp falcata			Wild
32	M. truncatula			Wild
Note: accession 1-30 from National Herbage Germplasm Bank of China and 31-32 from Institute of Animal Science, Chinese Academy of Agricultural Science (Beijing, China), accession 1-6,and 31-32 were used for screening of EST-SSR.
