# Supplementary material for: Development and Characterization of Simple Sequence Repeat (SSR) Markers Based on RNA-Sequencing of Medicago sativa and In silico Mapping onto the M. truncatula Genome
Source: PLoS One. 2014 Mar 18;9(3):e92029. doi: 10.1371/journal.pone.0092029 (PMC3958398; doi:10.1371/journal.pone.0092029)
Supplement: Table S2 — Frequencies of different repeat motifs in EST-SSRs from alfalfa. (XLSX) [file pone.0092029.s004.xlsx]

## Sheet: Sheet1
Table S2 Frequencies of different repeat motifs in EST-SSRs from alfalfa
Repeats	4	5	6	7	8	9	10	11	12	13	14	15	16	17	18	19	20	21	22	23	24	total	%
AC/GT			108	60	25	30	11	18														252	5.61
AG/CT			262	206	144	156	146	59	2													975	21.7
AT/AT			45	24	6	4	3	1	1												1	85	1.89
CG/CG			3																			3	0.07
AAC/GTT		252	138	63	8	1						1										463	10.3
AAG/CTT		444	288	147	8															1		888	19.76
AAT/ATT		77	31	21	1								2									132	2.94
ACC/GGT		184	71	24	4																	283	6.3
ACG/CGT		21	5																			26	0.58
ACT/AGT		23	11	5				1	2													42	0.93
AGC/CTG		88	44	22	3																	157	3.49
AGG/CCT		74	38	20	6	1																139	3.09
ATC/ATG		231	104	53	9																	397	8.84
CCG/CGG		17	2	1		1																21	0.47
AAAC/GTTT		6	1																			7	0.16
AAAG/CTTT		36	5																			41	0.91
AAAT/ATTT		13	1																			14	0.31
AACC/GGTT		3	1																			4	0.09
AACG/CGTT		2																				2	0.04
AACT/AGTT		5	1																			6	0.13
AAGC/CTTG		3																				3	0.07
AAGG/CCTT		4	2																			6	0.13
AATC/ATTG		3	2																			5	0.11
AATG/ATTC		17	4																			21	0.47
AATT/AATT		7	2																			9	0.2
ACAG/CTGT		3	1																			4	0.09
ACAT/ATGT		3	1																			4	0.09
ACGC/CGTG				1																		1	0.02
ACGG/CCGT			1																			1	0.02
ACTC/AGTG		6	1		1																	8	0.18
ACTG/AGTC		1	1																			2	0.04
AGAT/ATCT		13	6	1																		20	0.45
AGCG/CGCT		1																				1	0.02
ATCC/ATGG		2																				2	0.04
AAAAC/GTTTT	15	1																				16	0.36
AAAAG/CTTTT	10	1																				11	0.24
AAAAT/ATTTT	6																					6	0.13
AAACC/GGTTT	16																					16	0.36
AAACG/CGTTT	5																					5	0.11
AAAGC/CTTTG	2																					2	0.04
AAAGG/CCTTT	2																					2	0.04
AAATC/ATTTG	11	2																				13	0.29
AAATG/ATTTC	17	1																				18	0.4
AAATT/AATTT	1	2																				3	0.07
AACAC/GTGTT	24		1																			25	0.56
AACAG/CTGTT	13	3																				16	0.36
AACAT/ATGTT	3																					3	0.07
AACCC/GGGTT	2																					2	0.04
AACCG/CGGTT	1																					1	0.02
AACCT/AGGTT	1																					1	0.02
AACGC/CGTTG	2																					2	0.04
AACTC/AGTTG	10	1																				11	0.24
AACTG/AGTTC	1																					1	0.02
AAGAG/CTCTT	16	1																				17	0.38
AAGGC/CCTTG	1																					1	0.02
AAGGG/CCCTT	2																					2	0.04
AAGTG/ACTTC	8																					8	0.18
AATAC/ATTGT	4																					4	0.09
AATAG/ATTCT	4		1				1															6	0.13
AATAT/ATATT	1																					1	0.02
AATCC/ATTGG	9	1																				10	0.22
AATCG/ATTCG	1																					1	0.02
AATCT/AGATT	1	1																				2	0.04
AATGC/ATTGC	1																					1	0.02
AATGG/ATTCC	7	1																				8	0.18
AATGT/ACATT	3																					3	0.07
AATTC/AATTG	31	5																				36	0.8
ACACC/GGTGT	2	1																				3	0.07
ACACT/AGTGT	1																					1	0.02
ACAGC/CTGTG	1																					1	0.02
ACATG/ATGTC	2																					2	0.04
ACTCC/AGTGG	2																					2	0.04
ACTCT/AGAGT	2																					2	0.04
ACTGC/AGTGC	2																					2	0.04
AGAGG/CCTCT	3																					3	0.07
AGATC/ATCTG	2																					2	0.04
AGATG/ATCTC		2																				2	0.04
AGCAT/ATGCT	2																					2	0.04
AGCCT/AGGCT		1																				1	0.02
AGGGC/CCCTG	1																					1	0.02
AGGGG/CCCCT	6																					6	0.13
ATATC/ATATG	5	1																				6	0.13
ATCCC/ATGGG	1																					1	0.02
ATCCG/ATCGG	1																					1	0.02
ATCGC/ATGCG		1																				1	0.02
ATGCC/ATGGC	2																					2	0.04
AAAAAG/CTTTTT	3																					3	0.07
AAAAAT/ATTTTT	2																					2	0.04
AAAACC/GGTTTT	3																					3	0.07
AAAACG/CGTTTT	2																					2	0.04
AAAAGC/CTTTTG	2																					2	0.04
AAAAGG/CCTTTT	2																					2	0.04
AAAATC/ATTTTG	5																					5	0.11
AAAATG/ATTTTC	3																					3	0.07
AAACAC/GTGTTT	5																					5	0.11
AAACAG/CTGTTT	1																					1	0.02
AAACAT/ATGTTT	1																					1	0.02
AAACCC/GGGTTT	1																					1	0.02
AAACTC/AGTTTG	1																					1	0.02
AAACTG/AGTTTC	2																					2	0.04
AAAGAG/CTCTTT	1		1																			2	0.04
AAAGGG/CCCTTT	1																					1	0.02
AAAGTG/ACTTTC	3																					3	0.07
AAATCC/ATTTGG	4			1	1																	6	0.13
AAATCG/ATTTCG	2																					2	0.04
AAATCT/AGATTT	1																					1	0.02
AAATGC/ATTTGC	1																					1	0.02
AAATGG/ATTTCC	2																					2	0.04
AAATTC/AATTTG	1																					1	0.02
AAATTG/AATTTC	6																					6	0.13
AACAAT/ATTGTT	1																					1	0.02
AACACC/GGTGTT	2																					2	0.04
AACACG/CGTGTT	2																					2	0.04
AACAGC/CTGTTG	3																					3	0.07
AACATC/ATGTTG	1																					1	0.02
AACATG/ATGTTC	1																					1	0.02
AACCAC/GGTTGT	1																					1	0.02
AACCAG/CTGGTT	1																					1	0.02
AACCCT/AGGGTT	3																					3	0.07
AACCTC/AGGTTG	1																					1	0.02
AACGAG/CGTTCT	1																					1	0.02
AACGGC/CCGTTG	1																					1	0.02
AACTAG/AGTTCT	2																					2	0.04
AACTGT/ACAGTT		1																				1	0.02
AACTTC/AAGTTG	3																					3	0.07
AACTTG/AAGTTC	1																					1	0.02
AAGAGG/CCTCTT	8	2																				10	0.22
AAGATG/ATCTTC	4																					4	0.09
AAGCAC/CTTGTG	1																					1	0.02
AAGCAG/CTGCTT	3																					3	0.07
AAGCTC/AGCTTG	1																					1	0.02
AAGCTG/AGCTTC	2																					2	0.04
AAGGAC/CCTTGT	1																					1	0.02
AAGTAG/ACTTCT	4																					4	0.09
AAGTCC/ACTTGG	2																					2	0.04
AAGTGC/ACTTGC	2																					2	0.04
AATACC/ATTGGT	2																					2	0.04
AATAGC/ATTGCT	2																					2	0.04
AATAGG/ATTCCT	1																					1	0.02
AATATG/ATATTC	3																					3	0.07
AATCAC/ATTGTG	2																					2	0.04
AATCAG/ATTCTG	2																					2	0.04
AATCAT/ATGATT	1																					1	0.02
AATCTC/AGATTG	5																					5	0.11
AATGAG/ATTCTC	1																					1	0.02
AATGCT/AGCATT	2																					2	0.04
AATGGT/ACCATT	2																					2	0.04
AATGTG/ACATTC	2																					2	0.04
AATTAG/AATTCT	1																					1	0.02
AATTCC/AATTGG	3	1			1																	5	0.11
AATTGC/AATTGC	2																					2	0.04
ACACAG/CTGTGT	1																					1	0.02
ACACGG/CCGTGT	1																					1	0.02
ACACTC/AGTGTG		1																				1	0.02
ACAGCC/CTGTGG	1																					1	0.02
ACATAT/ATATGT	1																					1	0.02
ACATGC/ATGTGC	1																					1	0.02
ACCATC/ATGGTG	1																					1	0.02
ACCATG/ATGGTC	2																					2	0.04
ACGGAG/CCGTCT	2																					2	0.04
ACTATG/AGTCAT	1																					1	0.02
ACTCAG/AGTCTG	1																					1	0.02
ACTCCC/AGTGGG	1																					1	0.02
AGAGAT/ATCTCT	2																					2	0.04
AGAGGG/CCCTCT	1																					1	0.02
AGATGC/ATCTGC	1																					1	0.02
AGATGG/ATCTCC	3																					3	0.07
AGCAGG/CCTGCT	2																					2	0.04
AGCATC/ATGCTG	2																					2	0.04
AGCCTG/AGGCTC	1																					1	0.02
ATCGCC/ATGGCG	2																					2	0.04
total																						4493	100
