# Supplementary material for: Development and Characterization of Simple Sequence Repeat (SSR) Markers Based on RNA-Sequencing of Medicago sativa and In silico Mapping onto the M. truncatula Genome
Source: PLoS One. 2014 Mar 18;9(3):e92029. doi: 10.1371/journal.pone.0092029 (PMC3958398; doi:10.1371/journal.pone.0092029)
Supplement: Table S3 — Characteristics of alfalfa EST-SSR primers used in this study. (XLSX) [file pone.0092029.s005.xlsx]

## Sheet: Table S3
Table S3: Characteristics of alfalfa EST-SSR primers used in this study.
Marker ID	Unigene ID	Repeat motifs	Forward primer	Tm (°C)	Reverse primer	Tm (°C)	Expected size (bp)	Band size range (bp)	Allele No	PIC	ssp. falcataa	M. truncatula	E-value (nr)	Annotation (nr)
MSE3	CL1013.Contig1_zihuamuxu_386_1	GTT(7)	AATGATCAGAAACAGGGGATTTT	60.069	GTGTCCACACATCAAATCTAGCA	60.052	180	172-182	4	0.695965	+	+	1e-131	uncharacterized protein LOC100808989 [Glycine max]
MSE5	CL1016.Contig1_zihuamuxu_281_1	CCA(6)	ATTTCATGGAAAACTCATCATGG	60.068	AAGTGAAGGGTTGATTGATGAGA	59.99	197	182-202	4	0.6918	+		0	F-box/kelch-repeat protein SKIP25 [Medicago truncatula] >gi|355513911|gb|AES95534.1| F-box/kelch-repeat protein SKIP25 [Medicago truncatula]
MSE7	CL1105.Contig1_zihuamuxu_1244_2	CTC(5)	ACAAGAAAATCAAAATCGGTGAA	59.871	TCAAATTATCTTCCAGAGATGGC	59.585	160	153-162	4	0.6918	+	+	6e-38	PREDICTED: uncharacterized protein LOC100803002 [Glycine max]
MSE8	CL1250.Contig2_zihuamuxu_403_1	CAC(5)	TCACAAGAGAACCAAAGAAGGAA	60.261	GAAATGAAGCTGTTGTTGTAGGG	60.048	191	186-211	8	0.7659	+	+	0	GT-2 factor [Medicago truncatula] >gi|355503865|gb|AES85068.1| GT-2 factor [Medicago truncatula]
MSE9	CL1250.Contig2_zihuamuxu_404_1	CAA(5)	CACAATCCAACCCTACACATTTT	60.028	GAAGAAGTCGAAGACGAACTTGA	60.047	169	169-181	2	0.21491	+	+	0	GT-2 factor [Medicago truncatula] >gi|355503865|gb|AES85068.1| GT-2 factor [Medicago truncatula]
MSE13	CL1400.Contig1_zihuamuxu_1143_1	TCT(5)	AGCGGTAACAACGTAGTTCCATA	59.965	CACCCTTCACTCAATCAATCAAT	60.235	182	178-205	6	0.741287	+	+	0	DNA damage-binding protein [Medicago truncatula] >gi|355524041|gb|AET04495.1| DNA damage-binding protein [Medicago truncatula]
MSE15	CL1419.Contig2_zihuamuxu_139_1	AGT(6)	CTTTGTCACCAACAACCTCATTT	60.301	TGGAAGTGAATGAGAGGGAATTA	59.952	195	200-203	2	0.372925	+	+	0	histidine kinase 1 [Medicago sativa]
MSE16	CL1446.Contig1_zihuamuxu_364_1	TAA(5)	ACCACCGTCGAATTATTATCCAT	60.661	CTGTTGTTGCTGTTGTTGATGAT	60.088	151	152	1	0	+	+	0	RNA polymerase II-associated factor-like protein [Medicago truncatula] >gi|355521063|gb|AET01517.1| RNA polymerase II-associated factor-like protein [Medicago truncatula]
MSE18	CL1470.Contig1_zihuamuxu_340_2	CAT(5)	CAACAAAAACCAAAACCAATCAT	60.01	ACTACTTGGTACAGCTGGTGCTC	59.888	154	148-157	3	0.590223	+	+	1e-159	GEM-like protein [Medicago truncatula] >gi|355499475|gb|AES80678.1| GEM-like protein [Medicago truncatula]
MSE19	CL1480.Contig1_zihuamuxu_1070_1	CT(6)	GTCTCTGTCTCACACCAACCTTC	60.207	GAACAGTGTTGGGGTTGTTTTAG	59.827	180	172-197	7	0.780909	+	+	1e-151	Beta-carotene hydroxylase [Medicago truncatula] >gi|355481251|gb|AES62454.1| Beta-carotene hydroxylase [Medicago truncatula]
MSE22	CL173.Contig1_zihuamuxu_923_1	AG(6)	GGTTAAGAGCCAACACGAGAGTA	59.833	CGTCTATTGGCCTTCTCTCTACA	59.92	196	175-240	4	0.636735	+	+	0	TIR-NBS-LRR type disease resistance protein [Arachis hypogaea]
MSE36	CL2143.Contig1_zihuamuxu_69_1	TGA(5)	CATGGAATTCCTTTTCTCCTTTC	60.289	AAAGATTCTTCTAAGGCCACCAC	60.018	167	168-172	2	0.372925	+		1e-82	MYB transcription factor MYB109 [Glycine max] >gi|110931704|gb|ABH02851.1| MYB transcription factor MYB109 [Glycine max]
MSE38	CL2191.Contig1_zihuamuxu_1032_3	CAA(6)	TTGGGTTTATTTCGAGAAGGTTT	60.214	ACCACCAGAAAACTCAGAATCAA	60.026	179	155-175	4	0.547428	+	+	1e-147	PREDICTED: uncharacterized protein LOC100806481 [Glycine max]
MSE40	CL2338.Contig1_zihuamuxu_25_1	TTC(5)	TTCAGAACTGGAAATTGCCTTTA	60.115	TCTTCAATCCAAAGCAAGAGGTA	60.243	178	174-181	2	0	+		1e-73	PREDICTED: uncharacterized protein LOC100803605 [Glycine max]
MSE42	CL238.Contig1_zihuamuxu_1195_1	TGG(6)	AAAGTGGTGCTGTTGTTCATTTT	59.961	CGTCGAAGTTCAACCAAACTATC	60.048	157	157	1	0	+	+	0	Blue-light-activated histidine kinase [Medicago truncatula] >gi|355514922|gb|AES96545.1| Blue-light-activated histidine kinase [Medicago truncatula]
MSE45	CL2497.Contig1_zihuamuxu_1137_1	GAT(5)	GAGGCTAAGAAGCTTGTGAGAGA	59.446	CAGCATAGTGACCAAAATCATCA	60.011	187	177-196	9	0.846607	+	+	0	PREDICTED: serine carboxypeptidase-like 49-like [Glycine max]
MSE50	CL2609.Contig2_zihuamuxu_856_1	TTG(7)	TCAACAACCGCAAAATCTCTTAT	60.017	AAGCGTGAGAAGATGAGAAACTG	60.068	166	145-164	6	0.765947	+	+	0	Serine hydroxymethyltransferase [Medicago truncatula] >gi|355482048|gb|AES63251.1| Serine hydroxymethyltransferase [Medicago truncatula]
MSE51	CL2637.Contig1_zihuamuxu_1225_1	CGATC(4)	ACATGATTCCACCTTCAAACATT	59.628	TGATATCGAGAAGGAAGAGAGCA	60.477	155	148-162	4	0.631314	+	+	0	PREDICTED: AP-1 complex subunit mu-1-I-like [Glycine max]
MSE52	CL2657.Contig2_zihuamuxu_581_1	TAC(6)	CAAAGGAAAAGGTGAAAGATTTTG	60.348	ACATGCATTCCCTTTCTTTTCTC	60.811	184	176-186	4	0.666	+	+	0	PREDICTED: zinc finger CCCH domain-containing protein 53-like [Glycine max]
MSE53	CL2657.Contig2_zihuamuxu_582_1	AC(6)	TGTTCCCATGAAAGCATAAATCT	59.857	CAACTTTGGTTTTGGTTTGTGTT	60.201	168	162-171	3	0.56742	+	+	0	PREDICTED: zinc finger CCCH domain-containing protein 53-like [Glycine max]
MSE54	CL2687.Contig2_zihuamuxu_1022_1	TGT(6)	GTTTCGGTTTAGGTTCTGGTTTT	59.813	ACTGATTCTTCAGGTTTCAACGA	60.158	190	192-208	6	0.701498	+	+	1e-53	CCAAT/enhancer-binding protein zeta [Medicago truncatula] >gi|355513234|gb|AES94857.1| CCAAT/enhancer-binding protein zeta [Medicago truncatula]
MSE56	CL2696.Contig1_zihuamuxu_1261_1	AG(9)	AGAATTTGTGTGTCACCTCACCT	59.952	ATTCCATGATCGTGCTATTTCAT	59.719	196	184-225	10	0.843932	+	+	0	TCP family transcription factor-like protein [Medicago truncatula] >gi|355515026|gb|AES96649.1| TCP family transcription factor-like protein [Medicago truncatula]
MSE57	CL2696.Contig1_zihuamuxu_1262_1	ATGAAC(4)	TTTAACCCTAGCTCGTTCTCCTC	60.255	AGAAGAAGGATTTTCCAACATGG	60.68	150	145-155	3	0.529779	+	+	0	TCP family transcription factor-like protein [Medicago truncatula] >gi|355515026|gb|AES96649.1| TCP family transcription factor-like protein [Medicago truncatula]
MSE58	CL2728.Contig1_zihuamuxu_372_1	ACA(5)	GGTTTAAACATCGAGCAAGTCAC	60.055	GAATGGCATATGTATCTTTGGGA	60.055	196	194-206	3	0	+		1e-20	PREDICTED: probable aspartic protease At2g35615-like [Glycine max]
MSE59	CL2766.Contig1_zihuamuxu_215_1	TTC(5)	CTCAGTTGAGCTCGGATTTTAGA	60.028	CGGTCGAGGACAAAAGATAATAA	59.528	167	176	1	0	+	+	1e-130	PREDICTED: uncharacterized protein LOC100306715 [Glycine max]
MSE62	CL2799.Contig1_zihuamuxu_59_1	TCT(5)	TGAAGATGATTGGTTTGGCTAGT	60.014	CCAAAGGGCTTTAACAGGAATAC	60.232	173	172	1	0	+		5e-88	Peptide transporter PTR2 [Medicago truncatula] >gi|355488809|gb|AES70012.1| Peptide transporter PTR2 [Medicago truncatula]
MSE83	CL339.Contig1_zihuamuxu_434_1	CACAG(4)	CCAACGACGTTAAGGTTGTAACT	59.521	AACGACACGACATAGCAGAAAAG	60.704	194	183-194	5	0.678898	+	+	1e-109	PREDICTED: beta-1,4-mannosyl-glycoprotein 4-beta-N-acetylglucosaminyltransferase-like [Glycine max]
MSE85	CL3472.Contig1_zihuamuxu_29_1	AGC(6)	ACCTCAACCGCAAATTCATTAC	60.244	GAAATTGCATCCTAAACATCCTG	59.857	150	146-154	3	0.4662	+	+	1e-88	Ethylene-responsive transcription factor [Medicago truncatula] >gi|355509032|gb|AES90174.1| Ethylene-responsive transcription factor [Medicago truncatula]
MSE89	CL3554.Contig1_zihuamuxu_291_1	GA(7)	AGAGGAAGAAATGGAAGAGATGG	60.082	ATTCATATTGCCACTAACCCCTT	59.988	163	157-174	3	0.472252	+	+	2e-77	PREDICTED: uncharacterized protein At3g17950-like [Glycine max]
MSE93	CL3822.Contig1_zihuamuxu_1191_1	ACC(5)	TATTTCTGGCTACTCGGATTGAA	60.102	CCAAACTGTTCAGGCAAAGAGTA	60.676	155	164-169	2	0.3648	+	+	1e-152	chitinase-related agglutinin [Robinia pseudoacacia]
MSE94	CL3889.Contig1_zihuamuxu_691_1	GTG(5)	AGAAGAGAAAGGTGGAGAAGAGC	59.672	TCTGATCTCCACCAGTAACAACA	59.648	153	155-160	3	0.472252	+	+	0	Inducer of CBF expression [Medicago truncatula] >gi|124359524|gb|ABD32550.2| Helix-loop-helix DNA-binding [Medicago truncatula] >gi|355499504|gb|AES80707.1| Inducer of CBF expression [Medicago truncatula]
MSE96	CL3909.Contig2_zihuamuxu_224_1	ACCATT(4)	GTTTGAGAAGCTCACAACCTCTG	60.462	TTCCTGTGGAGAAGAATTTGGTA	59.987	174	164-186	5	0.606815	+	+	1e-144	PREDICTED: uncharacterized protein LOC100793882 [Glycine max]
MSE99	CL3970.Contig1_zihuamuxu_950_1	TTC(5)	GGAGGGTTAGATGATTTGGGTAG	60.082	AAATCAGGTAGTGGTGTCCCTCT	60.286	158	155-180	4	0.666754	+	+	0	Golgin candidate [Medicago truncatula] >gi|355525116|gb|AET05570.1| Golgin candidate [Medicago truncatula]
MSE100	CL4021.Contig2_zihuamuxu_312_1	TTC(6)	ATTTGATGAACGGTTGAGATGAC	60.243	AAGCAAAAGAACAAGACCAACAC	59.725	159	151-166	4	0.667425	+	+	1e-164	PREDICTED: uncharacterized protein LOC100801481 [Glycine max]
MSE104	CL4111.Contig1_zihuamuxu_235_1	CAA(5)	GAGGAGCTTCAGAAGAACACAAA	60.047	CGTAACTGAATAAGCTCGTTGCT	59.985	183	187	1	0	+		0	PREDICTED: aspartokinase 1, chloroplastic-like [Glycine max]
MSE106	CL4158.Contig1_zihuamuxu_277_1	GAA(6)	AACGTTGAGGGATAGGGTTTTTA	60.114	TCTAATTTGGTGAACCATCCATC	60.068	190	171-208	5	0.672597	+	+	0	Hydroxymethylglutaryl-CoA lyase [Medicago truncatula] >gi|355488728|gb|AES69931.1| Hydroxymethylglutaryl-CoA lyase [Medicago truncatula]
MSE109	CL4220.Contig1_zihuamuxu_32_1	ATT(5)	GTAAAGCTAACCCAGCCTTGACT	60.191	TGTGAATGGGAATGCTTCTAGTT	60.014	173	174-188	6	0.729652	+	+	0	PREDICTED: NAD kinase 2, chloroplastic-like [Glycine max]
MSE110	CL4225.Contig1_zihuamuxu_113_1	TGA(6)	TTCATTACCTTCACAAGGGAAAA	59.865	CCAACAACAACATCAAGATTTCA	59.89	172	175	1	0	+		0	PREDICTED: homeobox protein BEL1 homolog [Glycine max]
MSE112	CL4301.Contig3_zihuamuxu_384_2	GATGGA(4)	TTCCAATAATTAGGGTTTGTGGA	59.611	CTCTTCTTCTCCAACCAACAAAG	59.437	174	163-179	4	0.701498	+	+	3e-06	hypothetical protein MTR_5g054030 [Medicago truncatula] >gi|355515799|gb|AES97422.1| hypothetical protein MTR_5g054030 [Medicago truncatula]
MSE114	CL4321.Contig4_zihuamuxu_304_1	CAT(5)	TGCAACACCATCACTTTAACAAC	59.955	GAACAACTGCAACTGAAGTAGGG	60.212	178	176-194	6	0.707625	+	+	2e-73	uncharacterized protein LOC100808529 precursor [Glycine max]
MSE115	CL4333.Contig2_zihuamuxu_751_1	TGCT(5)	GATCAGCGTAAAGACATTTGGAG	60.143	TGCAATTCAAATAACCGAATCTT	59.864	175	170-183	5	0.726053	+		-	No_hits
MSE116	CL4333.Contig2_zihuamuxu_752_1	ATCT(5)	CTTCGTTTTGTATGGATTGTGGT	60.156	CTGCGAAACTGGTTGTTTTTAAG	60.198	187	171-197	5	0.754045	+		-	No_hits
MSE117	CL4333.Contig2_zihuamuxu_753_1	AC(9)	ATATTCTCAAACTCTGACTGGCG	59.797	TGCATTTGTATTTGCTGAGGTAA	59.674	192	187-244	8	0.809237	+	+	-	No_hits
MSE123	CL4411.Contig3_zihuamuxu_1096_1	AGC(6)	TGCTTCTGTTGATGAAGTACCAC	59.299	ACGAAAACCTTATCTAAGGCAGC	60.158	177	164-178	2	0	+	+	0	Retinoblastoma-binding protein [Medicago truncatula] >gi|355509748|gb|AES90890.1| Retinoblastoma-binding protein [Medicago truncatula]
MSE124	CL4414.Contig1_zihuamuxu_318_1	GAT(6)	TTCAAGAAAGCTGTGTCTTTTCC	59.92	GTCTGTGGAAACTTTGCTACCTG	60.212	161	163	1	0	+	+	2e-24	PREDICTED: G-type lectin S-receptor-like serine/threonine-protein kinase At4g03230-like [Glycine max]
MSE125	CL4428.Contig1_zihuamuxu_675_3	TGG(6)	GCTAAGAAGGATAATGTGTGCTGA	59.819	CGGAAACCCATATCTGGTAGTTT	60.459	158	155-163	2	0	+		-	No_hits
MSE126	CL4428.Contig2_zihuamuxu_1010_5	TGG(6)	GCTAAGAAGGATAATGTGTGCTGA	59.819	GGCCACACTATCTGGTAGTTTTC	59.082	156	147-159	2	0	+	+	-	No_hits
MSE127	CL4484.Contig2_zihuamuxu_910_1	ATC(5)	GATCAGGGGAGAACAAACCTAGT	59.888	GCAGCATTGTATTGTGGTGAGTA	60.074	196	195	1	0	+	+	0	Zinc finger CCCH domain-containing protein [Medicago truncatula] >gi|355490350|gb|AES71553.1| Zinc finger CCCH domain-containing protein [Medicago truncatula]
MSE130	CL452.Contig1_zihuamuxu_1220_1	CAA(5)	TCAAACAACACTTTCCTCTCACA	59.805	TGTGAATTTGGAAGGGAGTAGAA	59.987	186	188-198	3	0.56742	+	+	2e-68	Isoflavonoid malonyl transferase [Medicago truncatula] >gi|355509255|gb|AES90397.1| Isoflavonoid malonyl transferase [Medicago truncatula]
MSE131	CL4576.Contig1_zihuamuxu_179_1	CCA(5)	ATCTCATCCATCAAAACCAAAGA	59.828	GATGTCGTCGAATGTGTTGAGTA	60.052	186	192-208	2	0.21491	+	+	0	50S ribosomal protein L14 [Medicago truncatula] >gi|355513796|gb|AES95419.1| 50S ribosomal protein L14 [Medicago truncatula]
MSE137	CL4874.Contig2_zihuamuxu_355_1	CTT(7)	TTTCAATGGCTACCGGACTATTA	59.878	AGGTTTCATAATACCGCGAATTT	60.107	185	174-194	6	0.747767	+	+	1e-65	Upstream activation factor subunit UAF30 [Medicago truncatula] >gi|355511965|gb|AES93588.1| Upstream activation factor subunit UAF30 [Medicago truncatula]
MSE138	CL5018.Contig1_zihuamuxu_713_1	ATC(5)	GCCCCAAATAAACTGTTAAATCC	59.972	ATACTGTCCTGCTACAAATTGCC	59.578	177	187	1	0	+	+	0	Zinc finger protein CONSTANS-LIKE protein [Medicago truncatula] >gi|355490568|gb|AES71771.1| Zinc finger protein CONSTANS-LIKE protein [Medicago truncatula]
MSE140	CL5057.Contig1_zihuamuxu_764_1	TAA(5)	GGTTGCTTGTTAGTCATATTGCC	59.917	GCATCTTAATTTTCACCTCATCG	59.983	180	184-188	2	0	+		1e-158	ARO1-like protein [Medicago truncatula] >gi|215598275|tpg|DAA06352.1| TPA_inf: ARO1-like protein 2 [Medicago truncatula] >gi|355523336|gb|AET03790.1| ARO1-like protein [Medicago truncatula]
MSE143	CL5245.Contig1_zihuamuxu_1263_1	CAT(6)	ATTATTGTATTCATCCCCCGTGT	60.54	GTGATGAAGATGATGGTATGGGT	59.961	182	177-188	3	0	+	+	1e-147	PREDICTED: E3 ubiquitin-protein ligase UPL1-like [Glycine max]
MSE144	CL5256.Contig1_zihuamuxu_481_1	TCT(7)	CCTTGTAGCAGAGAAATGCAATC	60.27	AAGATTGGTGGAGAGGATTTGTT	60.229	165	175	1	0	+	+	0	Transcription factor bHLH66 [Medicago truncatula] >gi|355511403|gb|AES92545.1| Transcription factor bHLH66 [Medicago truncatula]
MSE145	CL5336.Contig1_zihuamuxu_142_1	TCA(6)	AGCTTCAGTTCCAAAGTTTTCCT	59.824	CATTTTCTGCTGTTTCTGGAGTT	59.812	182	180-195	6	0.700646	+	+	0	Cyclin-G-associated kinase [Medicago truncatula] >gi|355484640|gb|AES65843.1| Cyclin-G-associated kinase [Medicago truncatula]
MSE146	CL5352.Contig1_zihuamuxu_1278_1	ATT(7)	TTCCCCTTTCTTCTTTTCTTCAC	60.095	TTCCGAATATGGAAGTTATGTGG	60.082	182	180-188	3	0	+	+	0	Glutamate-cysteine ligase [Medicago truncatula] >gi|11386873|sp|Q9ZNX6.1|GSH1_MEDTR RecName: Full=Glutamate--cysteine ligase, chloroplastic; AltName: Full=Gamma-ECS; Short=GCS; AltName: Full=Gamma-glutamylcysteine synthetase; Flags: Precursor >gi|3941322|gb|AAC82334.1| gamma-glutamylcysteine synthetase [Medicago truncatula] >gi|355524534|gb|AET04988.1| Glutamate-cysteine ligase [Medicago truncatu…
MSE147	CL5377.Contig2_zihuamuxu_1258_1	GAA(6)	GCAAGTTTGAACCAAATGAATGT	60.27	TTCTTCATCTTTTTGCCTTCATC	59.729	184	175-180	2	0.372925	+	+	0	Cyclin-D-binding Myb-like transcription factor [Medicago truncatula] >gi|355523505|gb|AET03959.1| Cyclin-D-binding Myb-like transcription factor [Medicago truncatula]
MSE149	CL5511.Contig3_zihuamuxu_877_1	CA(6)	CCTCTCCAAACCTTAACCAATTC	60.217	ATTTGATGTTGTTGACGTGTCTG	59.95	153	158	1	0	+		-	No_hits
MSE150	CL5527.Contig1_zihuamuxu_54_4	CAA(5)	TCTCTTGATTCATTCATTCGAAAA	60.076	TGTTGTCGCTGTTGTTCTTGTAT	59.729	170	141-155	4	0.671296	+	+	1e-179	PREDICTED: uncharacterized protein LOC100793492 [Glycine max]
MSE151	CL5527.Contig1_zihuamuxu_56_5	AACCCT(4)	ACCACCTCTCAATCTTCAACAAA	60.026	GTCTTGATAAGCCATCTGGAGC	60.236	163	157-162	2	0	+	+	1e-179	PREDICTED: uncharacterized protein LOC100793492 [Glycine max]
MSE154	CL5600.Contig1_zihuamuxu_688_4	CTT(5)	TTGCAAGAGTTTTGTGAGTGAAA	59.949	TCGTGCTTAATCTCATTATTCCC	59.496	165	169-173	2	0.371895	+		-	No_hits
MSE155	CL5613.Contig2_zihuamuxu_799_1	GAG(5)	AGGAGATTTGGTAGATGGTGGAT	60.089	CTGAAACTTCACCTACCCTTCCT	60.043	155	154-197	4	0.62037	+		2e-57	PREDICTED: proline-rich receptor-like protein kinase PERK8-like [Glycine max]
MSE156	CL563.Contig1_zihuamuxu_652_1	AGA(5)	GTATTAAAGGAATTAGACCGCCG	60.217	TTCAATTCCAATTCACCAACTTC	60.21	199	188-210	4	0.666754	+	+	0	Mitogen-activated protein kinase kinase kinase [Medicago truncatula] >gi|355516186|gb|AES97809.1| Mitogen-activated protein kinase kinase kinase [Medicago truncatula]
MSE157	CL5691.Contig1_zihuamuxu_1174_1	CA(6)	ATGAAACCAAGCCACGTATAAAG	59.465	ATGCTTGAATCCATATTGTTGCT	59.883	165	166-182	7	0.799561	+		0	PREDICTED: uncharacterized protein LOC100814771 [Glycine max]
MSE158	CL5740.Contig1_zihuamuxu_47_1	TCT(6)	AGAGCTTGATTGAACACCAAGAG	59.936	CCCCCTATTATTCCATTACCAAA	60.144	189	190-200	3	0.583664	+	+	1e-110	PREDICTED: uncharacterized protein LOC100805518 [Glycine max]
MSE159	CL5785.Contig1_zihuamuxu_1240_1	ATG(5)	ACCACCAACAGAAATTGGAATC	60.096	CAACGTCATAAAAGACACCATCA	59.912	182	169-195	6	0.76369	+	+	1e-46	Disease resistance-like protein [Medicago truncatula] >gi|355495104|gb|AES76307.1| Disease resistance-like protein [Medicago truncatula]
MSE160	CL5792.Contig1_zihuamuxu_746_1	GAA(5)	TAAAGCTTCCAAACTCGTAGCAA	60.409	TAGGAACAACATTGCGCTTTAAT	60.038	192	189-215	6	0.77644	+	+	1e-128	D-2-hydroxyglutarate dehydrogenase [Medicago truncatula] >gi|355513433|gb|AES95056.1| D-2-hydroxyglutarate dehydrogenase [Medicago truncatula]
MSE161	CL5829.Contig2_zihuamuxu_577_1	CA(7)	CTTTCCCTCACTCATCTTGACAC	60.16	TATTTTACCATACCATGTGGGGA	60.187	180	177-203	4	0.535	+	+	0	PREDICTED: polyol transporter 5-like [Glycine max]
MSE162	CL5854.Contig1_zihuamuxu_969_1	TGA(5)	CTGAATTGTTCATCGTGTTCTTG	59.663	ATCTTTTGCATCATCCATCAAAC	60.205	159	168	1	0	+	+	1e-165	Myb-like transcription factor [Medicago truncatula] >gi|355508255|gb|AES89397.1| Myb-like transcription factor [Medicago truncatula]
MSE163	CL5902.Contig2_zihuamuxu_529_1	TA(6)	AAATAATAGACCCCAACCAGGAA	59.962	TCAATCCCTATTGGCTACAACAT	59.75	185	179-200	3	0.472252	+	+	0	Purple acid phosphatase [Medicago truncatula] >gi|355525165|gb|AET05619.1| Purple acid phosphatase [Medicago truncatula]
MSE164	CL5938.Contig3_zihuamuxu_491_3	GCA(5)	TGCTGAAGCATGATAAACATCTG	60.278	GCGATAGATTGGACCCTGATAGT	60.697	177	176-186	3	0.4662	+	+	1e-125	Integral membrane protein-like protein [Medicago truncatula] >gi|355516811|gb|AES98434.1| Integral membrane protein-like protein [Medicago truncatula]
MSE166	CL5982.Contig2_zihuamuxu_536_1	ACC(5)	AAGGAAGTAAGTCCAAGTCCACC	59.922	GTATGGTGGTGGTCATTATGGAG	60.366	171	169	1	0	+	+	1e-169	PREDICTED: polyadenylate-binding protein, cytoplasmic and nuclear-like [Glycine max]
MSE167	CL5989.Contig1_zihuamuxu_1081_3	CAC(5)	ATGACAGTTGTACATCGACATGC	59.942	CGGTGTTTGTTATAGCTTCTTCG	60.185	191	190-224	3	0.472252	+	+	7e-90	PREDICTED: uncharacterized protein LOC100255831 [Vitis vinifera]
MSE173	CL6193.Contig1_zihuamuxu_1036_4	GAA(5)	CATATCAAACCCAAGTCAGAAGC	60.014	TTCTTTTCCTCTTCTTCGGATTC	60.186	196	197-198	2	0.3648	+		1e-21	Membrane bound o-acyl transferase [Medicago truncatula] >gi|355481691|gb|AES62894.1| Membrane bound o-acyl transferase [Medicago truncatula]
MSE177	CL62.Contig1_zihuamuxu_913_1	ATC(7)	ATTCCTTCTTCAATTTCCTCGTC	59.965	TCATCCTTTTTACTTTACGGCAA	60.013	176	182-189	3	0.472252	+	+	0	Zinc finger protein CONSTANS-like protein [Medicago truncatula] >gi|355511109|gb|AES92251.1| Zinc finger protein CONSTANS-like protein [Medicago truncatula]
MSE179	CL6391.Contig1_zihuamuxu_811_1	AAC(6)	CACACTCAACTTCAGAATCCACA	60.2	GTCGTGTTTTGTTGGTCTTGTTT	60.341	184	165-183	4	0.600323	+	+	0	Pentatricopeptide repeat-containing protein [Medicago truncatula] >gi|355480008|gb|AES61211.1| Pentatricopeptide repeat-containing protein [Medicago truncatula]
MSE180	CL6416.Contig1_zihuamuxu_934_1	CCA(5)	GTACGTTAGCCACTCACTCATCC	60.075	GGTTGAGATTTGGAGGTGGTT	60.219	182	179	1	0	+	+	1e-111	PREDICTED: uncharacterized protein LOC100793001 [Glycine max]
MSE183	CL6441.Contig1_zihuamuxu_357_1	CAA(5)	CTTTTCAAAAATCACAAACACCC	59.78	TTCTGCTTTCTCTTACCTCCCTT	59.908	174	174-179	3	0.476755	+	+	5e-19	hypothetical protein MTR_3g073510 [Medicago truncatula] >gi|355490193|gb|AES71396.1| hypothetical protein MTR_3g073510 [Medicago truncatula]
MSE184	CL6449.Contig1_zihuamuxu_733_1	GA(7)	TATAGGGAAGGATTGGATGACAC	59.214	TTCAATTCCTATCTCCCAAAACA	59.83	181	173-213	7	0.785761	+	+	1e-52	Coronatine-insensitive 1-like protein [Medicago truncatula] >gi|355517904|gb|AES99527.1| Coronatine-insensitive 1-like protein [Medicago truncatula]
MSE185	CL6449.Contig2_zihuamuxu_19_1	GA(7)	CAGAATAGAATTGTTGGGAAGGA	59.489	TTCAATTCCTATCTCCCAAAACA	59.83	192	191	1	0	+	+	1e-52	Coronatine-insensitive 1-like protein [Medicago truncatula] >gi|355517904|gb|AES99527.1| Coronatine-insensitive 1-like protein [Medicago truncatula]
MSE186	CL6486.Contig1_zihuamuxu_607_1	CAG(5)	TCCTTGAGAATCCAGTTGATAGC	59.739	CCTATGTCCCTTACATGACTTGG	59.77	157	163-177	3	0	+	+	0	PREDICTED: UPF0420 protein C16orf58 homolog [Glycine max]
MSE187	CL6486.Contig1_zihuamuxu_608_2	CTG(6)	GGTTTGTAAACTGAGAGAGCGAA	59.941	GTATCAGTGCTGAATTAGCCTCC	59.303	197	187-223	7	0.797747	+	+	0	PREDICTED: UPF0420 protein C16orf58 homolog [Glycine max]
MSE188	CL6510.Contig1_zihuamuxu_430_1	TTG(6)	GATGAAATTCCAAGTGATGAAGC	59.965	AATGGAGATGTTCAAAAGAAGCA	60.122	163	171-197	5	0.733328	+	+	1e-126	PREDICTED: uncharacterized protein LOC100781613 [Glycine max]
MSE191	CL654.Contig1_zihuamuxu_663_1	AGAA(5)	TCTTCTGTTGATGCGGTTTTAAT	60.017	GCGAAGAAGTGCAGAAATAATGT	59.812	165	151-167	4	0.666	+		0	Two-component response regulator-like PRR37 [Medicago truncatula] >gi|87240854|gb|ABD32712.1| Response regulator receiver; CCT [Medicago truncatula] >gi|355501625|gb|AES82828.1| Two-component response regulator-like PRR37 [Medicago truncatula]
MSE193	CL6618.Contig1_zihuamuxu_649_1	TGTTC(4)	CCTAACCCTGTCCTCTTTTGTCT	60.043	AATCTCTCCATTCAAAATCTGGC	60.784	166	159-171	4	0.592198	+		0	PREDICTED: uncharacterized protein LOC100820241 [Glycine max]
MSE195	CL6757.Contig2_zihuamuxu_129_1	GAA(5)	TTTGTAGACAGGTAATCGTTGGC	60.408	AGAGCGAGAGAGGTAACGAAAGT	60.089	190	186-194	5	0.727156	+	+	7e-42	ATP-dependent RNA helicase dhx8 [Medicago truncatula] >gi|355482757|gb|AES63960.1| ATP-dependent RNA helicase dhx8 [Medicago truncatula]
MSE197	CL6772.Contig2_zihuamuxu_761_1	ATATC(4)	CATCCATTTGGTTTAGCAAGAGA	60.476	CACCACCTCCTTAGTTTCAGATG	60.04	155	162-196	5	0.672211	+	+	1e-135	PREDICTED: magnesium transporter NIPA2-like [Glycine max]
MSE200	CL6893.Contig1_zihuamuxu_488_1	TATT(5)	ACGCATTGCAATTAACACTTCTT	60.076	TAAGGTCCTCAAGACACAAAACG	60.55	166	177-224	4	0.695854	+		4e-94	Temperature-induced lipocalin [Medicago truncatula] >gi|77744863|gb|ABB02385.1| temperature-induced lipocalin' [Medicago truncatula] >gi|355511427|gb|AES92569.1| Temperature-induced lipocalin [Medicago truncatula]
MSE203	CL7034.Contig1_zihuamuxu_771_1	AATGCT(4)	GAGTTGTTGTCAAAGCTGAATCC	60.165	TCCTCCTTCTGTTAATCTGTCCA	60.116	199	188-218	4	0.694685	+	+	0	Splicing factor, arginine/serine-rich [Medicago truncatula] >gi|355491405|gb|AES72608.1| Splicing factor, arginine/serine-rich [Medicago truncatula]
MSE204	CL7069.Contig1_zihuamuxu_18_1	CTC(5)	AAAACCCAGAAACACTTCACGTA	59.955	AGAGATGACGTTGGTGAGAGAAG	59.93	154	155-190	4	0.651573	+		2e-46	Dihydrofolate reductase-thymidylate synthase [Medicago truncatula] >gi|355493013|gb|AES74216.1| Dihydrofolate reductase-thymidylate synthase [Medicago truncatula]
MSE205	CL710.Contig2_zihuamuxu_587_4	CAA(6)	ACCTCAGCCACAACAAATAACAT	59.818	AAATTACGGTGACAATCACAAGC	60.29	186	185-214	4	0.662704	+		1e-157	Zinc finger-homeodomain protein [Medicago truncatula] >gi|355513360|gb|AES94983.1| Zinc finger-homeodomain protein [Medicago truncatula]
MSE206	CL7210.Contig1_zihuamuxu_732_1	CAA(5)	TCCTAACATGGTTCCTCTCAAAA	59.987	TTGTCAACAACACCAAAAGATTG	59.927	153	155-160	2	0	+		7e-23	PREDICTED: uncharacterized protein LOC100793368 [Glycine max]
MSE207	CL7288.Contig2_zihuamuxu_702_1	AG(7)	AACTCTCAACAACATCACCACCT	59.952	CAGATATAAGAAGTACACGGCGG	60.05	157	154-186	5	0.675256	+	+	0	RCC1 and BTB domain-containing protein [Medicago truncatula] >gi|358348400|ref|XP_003638235.1| RCC1 and BTB domain-containing protein [Medicago truncatula] >gi|355491712|gb|AES72915.1| RCC1 and BTB domain-containing protein [Medicago truncatula] >gi|355504170|gb|AES85373.1| RCC1 and BTB domain-containing protein [Medicago truncatula]
MSE209	CL7314.Contig2_zihuamuxu_762_1	TCT(5)	ATAACGATAAATACCCGCCAACT	60.009	TATCTTCAACAAATCAGCCCAGT	60.014	156	161	1	0	+		3e-72	6-phosphofructokinase [Medicago truncatula] >gi|355524704|gb|AET05158.1| 6-phosphofructokinase [Medicago truncatula]
MSE210	CL7317.Contig2_zihuamuxu_333_1	CAG(5)	AACAAAGGTCAGAATCAAAACCA	59.9	CCCTTTCATCTGTTGAAGTTGTT	59.552	156	157-194	4	0	+	+	1e-158	Dual-specificity protein phosphatase-like protein, partial [Medicago truncatula] >gi|355503634|gb|AES84837.1| Dual-specificity protein phosphatase-like protein, partial [Medicago truncatula]
MSE213	CL7484.Contig1_zihuamuxu_522_1	AAAAG(4)	ATTTTGTTCTTCTTGTTGTTGCG	60.543	CTGCTCCTCTTTTACCCTTTCAT	60.134	186	178-186	3	0.581543	+		0	Sec14 cytosolic factor [Medicago truncatula] >gi|355493015|gb|AES74218.1| Sec14 cytosolic factor [Medicago truncatula]
MSE214	CL754.Contig1_zihuamuxu_1042_1	ACC(5)	CTCGTCAAGCATGGTTAGAAGTT	59.833	GAAGGGGTCAATTCAAGAAGAAT	59.839	194	190-192	2	0	+	+	0	BEL1-like homeodomain protein [Medicago truncatula] >gi|355523549|gb|AET04003.1| BEL1-like homeodomain protein [Medicago truncatula]
MSE215	CL754.Contig1_zihuamuxu_1043_1	CTC(5)	GATAACGACAACGAAAGACCTTG	60.048	ACTCTCCACATGTTACTTCCCAA	59.914	200	200	1	0	+	+	0	BEL1-like homeodomain protein [Medicago truncatula] >gi|355523549|gb|AET04003.1| BEL1-like homeodomain protein [Medicago truncatula]
MSE216	CL754.Contig1_zihuamuxu_1044_1	TGC(5)	GGTTCATGAGAAAAAGCTGCAT	60.621	GACTGGTACGGAAACAGACAAAC	59.957	163	173-176	2	0	+	+	0	BEL1-like homeodomain protein [Medicago truncatula] >gi|355523549|gb|AET04003.1| BEL1-like homeodomain protein [Medicago truncatula]
MSE217	CL7569.Contig1_zihuamuxu_544_1	GAA(6)	CGTGATTTTATCATCCCCAAATA	59.928	CACCATTCAAAACCTTACTTTCG	59.92	164	155-164	2	0.304688	+	+	2e-96	PREDICTED: PXMP2/4 family protein 4-like [Glycine max]
MSE218	CL7584.Contig1_zihuamuxu_393_1	CCA(5)	CAATCCCTAGCCTCTATGATGTG	59.994	GAGTCCAGCTAGAATTGGGAAAT	59.984	174	168-183	4	0.626145	+		1e-06	protein kinase family protein [Arabidopsis thaliana] >gi|75333775|sp|Q9FFW5.1|PERK8_ARATH RecName: Full=Proline-rich receptor-like protein kinase PERK8; AltName: Full=Proline-rich extensin-like receptor kinase 8; Short=AtPERK8 >gi|15983497|gb|AAL11616.1|AF424623_1 AT5g38560/MBB18_10 [Arabidopsis thaliana] >gi|18700153|gb|AAL77688.1| AT5g38560/MBB18_10 [Arabidopsis thaliana] >gi|21360463|gb|AAM473…
MSE219	CL7624.Contig1_zihuamuxu_680_1	CAC(5)	CACTACCACCCCTGTCTCACTAA	60.454	TGTTGGGTTTCATATTCCTCTTG	60.223	187	188-219	3	0.437738	+		2e-16	hypothetical protein MTR_2g089390 [Medicago truncatula] >gi|355486124|gb|AES67327.1| hypothetical protein MTR_2g089390 [Medicago truncatula]
MSE221	CL7740.Contig1_zihuamuxu_348_3	TCC(5)	TGTAAAACTTCAAATGGCAGGAC	60.389	GTGGAGGAGGGTTTGGATTT	60.169	172	166-174	3	0.579758	+	+	9e-49	PREDICTED: uncharacterized protein LOC100258756 [Vitis vinifera]
MSE222	CL7790.Contig1_zihuamuxu_90_1	GAAGTT(4)	AATGACAGAATCGAGAAGGTTTG	59.645	TTCGTTGAGTAAATCAGCATTCA	59.772	154	150-165	4	0.619726	+		0	PREDICTED: NHL repeat-containing protein 2-like [Glycine max]
MSE223	CL7803.Contig1_zihuamuxu_286_1	GGT(5)	CGTAATGGTTGACTTTTAGAGCG	60.185	GTCCCTCTTCCTGCAAATATCTA	58.791	193	193	1	0	+		1e-177	Mitogen-activated protein kinase kinase [Medicago truncatula] >gi|355494897|gb|AES76100.1| Mitogen-activated protein kinase kinase [Medicago truncatula]
MSE225	CL7870.Contig1_zihuamuxu_478_1	CAA(6)	CTACTCCTGTTATCAGCCCAATG	60.028	AACGACGAGAAAGAGAATGATGA	60.256	195	193-199	2	0.372925	+	+	1e-135	PREDICTED: uncharacterized protein LOC100787767 [Glycine max]
MSE226	CL7906.Contig1_zihuamuxu_1092_1	TCC(6)	TCTCGATTTCGCTTACAATCTTC	59.877	GCTTTGTATCCTGTCGTTCATCT	59.672	196	197-221	3	0.437738	+	+	3e-69	IBR domain containing protein [Medicago truncatula] >gi|355507547|gb|AES88689.1| IBR domain containing protein [Medicago truncatula]
MSE229	CL8080.Contig1_zihuamuxu_624_1	GCT(5)	CACTTCACAAATCCTTGAACACA	60.06	GGTGTAATTGAATGCGAAGTAGC	60.043	196	199-204	2	0	+	+	0	PREDICTED: ATP-dependent Clp protease ATP-binding subunit ClpX-like [Glycine max]
MSE230	CL8080.Contig1_zihuamuxu_625_1	GGT(6)	CCGCTTATAGGGTTCTTGTTTCT	60.033	CTACCTCCCATATTAGACCCACC	59.978	193	192-205	4	0.547428	+	+	0	PREDICTED: ATP-dependent Clp protease ATP-binding subunit ClpX-like [Glycine max]
MSE231	CL8091.Contig1_zihuamuxu_711_1	GGT(7)	CACAGATCAGAAACAGAGTGACG	59.961	AACATGTCTCACCTCTGGCTTTA	60.178	199	189-197	2	0.372925	+	+	1e-25	Copper chaperone (CCH)-related protein-like protein [Medicago truncatula] >gi|124360014|gb|ABN08030.1| Heavy metal transport/detoxification protein [Medicago truncatula] >gi|355501266|gb|AES82469.1| Copper chaperone (CCH)-related protein-like protein [Medicago truncatula]
MSE235	CL8245.Contig2_zihuamuxu_1_1	CTT(6)	TCCTCTTCCTCGTGTGTATCAAT	60.012	AGGAATGGTTTTGGTTTGAATTT	59.982	198	186-205	4	0.637373	+		-	No_hits
MSE238	CL8300.Contig1_zihuamuxu_452_1	CTG(5)	TTTCACTGTTTAAGTGGTGGAGG	60.422	ATATACCATGTTATTGCCGCTTC	59.313	167	169-175	2	0	+	+	0	Serine/threonine protein phosphatase [Medicago truncatula] >gi|355514819|gb|AES96442.1| Serine/threonine protein phosphatase [Medicago truncatula]
MSE239	CL8318.Contig1_zihuamuxu_496_1	TCT(5)	GATCTTGTCTGATTGGAGCCAT	60.472	TCTCAAATTCAATTCCATTCACA	59.442	200	194	1	0	+		1e-131	PREDICTED: uncharacterized protein At1g03900-like [Glycine max]
MSE244	CL8425.Contig1_zihuamuxu_297_1	CTC(7)	CTTTTACTTCCTTGGTCTCTGGC	60.623	GAAGTCGAGTGATGGAGTTATGG	60.012	172	163-175	4	0.695965	+		1e-102	PREDICTED: probable methyltransferase PMT15-like [Glycine max]
MSE245	CL8444.Contig1_zihuamuxu_111_1	CCA(5)	GCTTGAACATTACCACCACTACC	59.818	CAACAAAAATAGCGGTGGTTTAC	59.829	156	156-173	3	0.5632	+	+	8e-80	Dual-specificity protein phosphatase-like protein, partial [Medicago truncatula] >gi|355503634|gb|AES84837.1| Dual-specificity protein phosphatase-like protein, partial [Medicago truncatula]
MSE246	CL8485.Contig1_zihuamuxu_227_1	TA(8)	CAAACACATACTCCAGATGCTCA	60.183	TTGGATTGGTCTCATGACTAGGT	59.878	178	177-204	4	0.636698	+		1e-105	PREDICTED: uncharacterized protein LOC100775536 [Glycine max]
MSE247	CL8536.Contig1_zihuamuxu_1302_1	ACC(5)	GCTTCTCTCACCCTTCATTTCTT	60.248	GAAACTGGTGATGTTGTTGTTGA	59.928	171	169-191	3	0.472252	+	+	0	UDP-galactose:fucoside alpha-3-galactosyltransferase [Medicago truncatula] >gi|355522966|gb|AET03420.1| UDP-galactose:fucoside alpha-3-galactosyltransferase [Medicago truncatula]
MSE249	CL8598.Contig1_zihuamuxu_1093_1	GTT(5)	TGTGGTGTATCAAATCGAATGAG	59.875	GAACAACCAAATGTAAACCCAAA	60.01	161	157-174	4	0.685388	+		1e-158	PREDICTED: uncharacterized protein LOC100247440 [Vitis vinifera]
MSE250	CL8611.Contig1_zihuamuxu_896_1	GC(6)	ATGACCTTAATAATACGGGTGCG	61.247	GGAATTCGTAGGCAAAAATCTCT	59.988	185	175-215	6	0.750922	+	+	2e-22	RRNA intron-encoded homing endonuclease [Medicago truncatula] >gi|355515720|gb|AES97343.1| RRNA intron-encoded homing endonuclease [Medicago truncatula]
MSE251	CL8613.Contig1_zihuamuxu_1139_1	ATG(6)	GTGATTTTGCTGATGATGTTGAA	59.996	ACTCTATCATCAGTGTCACCCGT	59.937	163	162-175	4	0.687748	+		2e-61	Acylamino-acid-releasing enzyme [Medicago truncatula] >gi|355515236|gb|AES96859.1| Acylamino-acid-releasing enzyme [Medicago truncatula]
MSE254	CL8670.Contig2_zihuamuxu_12_1	CAG(6)	ATACTCATGCTGGATGGAAGAAG	59.628	CAACCAATTTCTCATGGAAGAAG	59.987	196	194-246	7	0.790068	+	+	0	GRAS family transcription factor [Medicago truncatula] >gi|355486419|gb|AES67622.1| GRAS family transcription factor [Medicago truncatula]
MSE256	CL8868.Contig1_zihuamuxu_415_1	GCA(6)	TCTCCCTAATAGGTTCCAACACA	59.879	GCAAAATCAGTTTCATTGAGGTC	60	190	198-214	3	0.472252	+	+	1e-107	3-phosphoshikimate 1-carboxyvinyltransferase [Medicago truncatula] >gi|355506194|gb|AES87336.1| 3-phosphoshikimate 1-carboxyvinyltransferase [Medicago truncatula]
MSE257	CL8875.Contig2_zihuamuxu_21_1	AGA(5)	ATAGGTGAGAGTGAGAATCGCAG	59.921	CCAAACCCTTTTCTAAACCCTAA	59.778	181	183-208	3	0.56742	+	+	1e-154	50S ribosomal protein L21 [Medicago truncatula] >gi|355501178|gb|AES82381.1| 50S ribosomal protein L21 [Medicago truncatula]
MSE259	CL8949.Contig1_zihuamuxu_1230_1	AATTG(5)	AGTGTTTTAGGGGAATGGGATTA	59.962	TCAAATCAAAACCCTACCCTCTT	60.217	165	158-181	4	0.626145	+		5e-47	PREDICTED: probable ribose-5-phosphate isomerase-like [Glycine max]
MSE262	CL9115.Contig1_zihuamuxu_926_1	TC(9)	AATCGTTTTCACTTCTCCCTCTC	60.122	GGAGACCGATAGGAATCTAGGAA	59.945	192	180-206	4	0.666	+		-	No_hits
MSE263	CL9119.Contig1_zihuamuxu_1013_1	CAT(5)	CATCACCATGTTTCTGTTTCTGA	60.023	TAACAGAGGCAACACTTCTTGGT	60.212	176	184-209	4	0.687748	+		0	Peroxidase [Medicago truncatula] >gi|357470255|ref|XP_003605412.1| Peroxidase [Medicago truncatula] >gi|355506451|gb|AES87593.1| Peroxidase [Medicago truncatula] >gi|355506467|gb|AES87609.1| Peroxidase [Medicago truncatula]
MSE265	CL914.Contig1_zihuamuxu_933_1	AAG(7)	CCTAGAATTTCTGTTGCTGTTGC	60.302	ACTTCTGCTACAGTTTCCCCTCT	59.836	152	138-157	6	0.767579	+	+	1e-150	31 kDa ribonucleoprotein [Medicago truncatula] >gi|355479222|gb|AES60425.1| 31 kDa ribonucleoprotein [Medicago truncatula]
MSE266	CL916.Contig1_zihuamuxu_920_1	GGT(5)	AAACACCGAAGAATACAGCGTTA	60.069	TAGATTCAAATCTCGTCGGAAAA	60.082	183	183-204	3	0.581543	+	+	0	3-hydroxy-3-methylglutaryl coenzyme A reductase [Medicago truncatula] >gi|162945934|gb|ABY20976.1| 3-hydroxy-3-methylglutaryl coenzyme A reductase 5 [Medicago truncatula] >gi|355523078|gb|AET03532.1| 3-hydroxy-3-methylglutaryl coenzyme A reductase [Medicago truncatula]
MSE267	CL9176.Contig2_zihuamuxu_974_1	CT(7)	GTTGATCAAACTCCAAGTCAAGG	60.026	GGGAAGAGATCAGCTTATGATCC	60.418	160	163	1	0	+	+	0	FACT complex subunit SPT16 [Medicago truncatula] >gi|355489677|gb|AES70880.1| FACT complex subunit SPT16 [Medicago truncatula]
MSE269	CL91.Contig1_zihuamuxu_798_1	AT(6)	TCCACATTAGAAGCACCAAGTTT	60.048	ATTTTTCGCGTTTTATGAATGTG	60.241	199	200	1	0	+		0	(+)-delta-cadinene synthase isozyme A [Medicago truncatula] >gi|355516331|gb|AES97954.1| (+)-delta-cadinene synthase isozyme A [Medicago truncatula]
MSE270	CL9211.Contig1_zihuamuxu_1146_3	GGT(5)	GTGCTGTGAGTGAAATGTTTTGA	60.204	TCAGCTGCTGTATCAGCTCTTATC	60.196	166	166	1	0	+	+	0	RecName: Full=ATP-dependent zinc metalloprotease FTSH, chloroplastic; Flags: Precursor >gi|13183728|gb|AAK15322.1|AF332134_1 FtsH protease [Medicago sativa]
MSE271	CL9211.Contig1_zihuamuxu_1147_1	TTG(5)	CGCCGGAGTAAACATAGATGATA	60.349	CTTAGGAGCAAGAAACATTCCAA	59.78	178	184	1	0	+	+	0	RecName: Full=ATP-dependent zinc metalloprotease FTSH, chloroplastic; Flags: Precursor >gi|13183728|gb|AAK15322.1|AF332134_1 FtsH protease [Medicago sativa]
MSE274	CL9471.Contig1_zihuamuxu_221_5	CACAAC(4)	ATTCCGCAACAACAAAACTTCT	60.042	AAAATTGTCCTCCTCCTTCTTTG	59.992	196	188-219	4	0.637373	+	+	0	PREDICTED: UPF0176 protein pc0378-like isoform 1 [Glycine max]
MSE275	CL9499.Contig2_zihuamuxu_1038_1	GTT(7)	CACCACCAATAATGGAGGAGATA	60.082	TCTCATTTAACCACACAAGCTCC	60.528	157	150-160	3	0.565947	+	+	0	WRKY transcription factor WRKY100630 [Medicago truncatula]
MSE276	CL9519.Contig4_zihuamuxu_862_1	AAT(7)	GGAGTCCTAGAGTCGATGGAGAT	60.109	TATTCGCGTCTAGAAGATGAAGC	60.023	157	153-174	9	0.839056	+	+	0	Cellulose synthase [Medicago truncatula] >gi|355492467|gb|AES73670.1| Cellulose synthase [Medicago truncatula]
MSE278	CL9534.Contig1_zihuamuxu_158_1	ACC(5)	CACCATATCCAACTCCATGGTT	60.856	AAGGGCTCTACTCACTTTTGATG	58.97	191	190-233	3	0.56742	+	+	1e-117	RecName: Full=Glycine-rich cell wall structural protein 1.8; Short=GRP 1.8; Flags: Precursor
MSE280	CL9707.Contig1_zihuamuxu_911_1	ATG(6)	ACAAAACTCCTTGTGAATGTTGG	60.301	GTTCATGAATTGATGTGCAAAGA	59.996	164	152-161	3	0.581543	+		0	PREDICTED: protein STRUBBELIG-RECEPTOR FAMILY 3-like [Glycine max]
MSE282	Unigene10215_zihuamuxu_566_1	AC(7)	TGTACAGTTTGGGGGAAGTATTG	60.149	CACAGTTTGGTCAATGGTGTCTA	59.944	168	167-181	3	0.535275	+		-	No_hits
MSE285	Unigene10672_zihuamuxu_1194_1	ACA(5)	GAGTGCAAATCAGTTTCAGCTTT	59.947	TGTCTTTCACATTCAAACCTCCT	60.026	158	214	1	0	+	+	0	Transcriptional corepressor LEUNIG [Medicago truncatula] >gi|355508691|gb|AES89833.1| Transcriptional corepressor LEUNIG [Medicago truncatula]
MSE286	Unigene10750_zihuamuxu_380_1	CAC(5)	GGGTATGTTTGTTGTAGCACCAT	60.055	ATTTTCAAGACATGGAGAAGCTG	59.776	160	150-157	3	0.472252	+	+	-	No_hits
MSE287	Unigene10750_zihuamuxu_381_1	CAA(5)	AGCTTCTCCATGTCTTGAAAATG	59.776	ATGAACCAAATTTGTTGGACTTG	60.136	193	192	1	0	+	+	-	No_hits
MSE289	Unigene10851_zihuamuxu_727_1	GGA(6)	ATGAACTCTTTTGCTGCTACAGG	59.961	ACCACTCATGCTTCTCACAATCT	60.189	162	158-170	4	0.666754	+	+	7e-25	PREDICTED: zinc finger protein MAGPIE-like [Glycine max]
MSE290	Unigene10851_zihuamuxu_728_1	GGA(5)	TCGTGACTTTTTAGGAGTTGGTC	59.682	TTGTGCAGCATTGATATTGTTTC	60.02	151	154	1	0	+	+	7e-25	PREDICTED: zinc finger protein MAGPIE-like [Glycine max]
MSE291	Unigene10967_zihuamuxu_1049_1	GAT(6)	ATTCCTGCAGTAACTGGTTCAGA	60.178	AGTAGAGACAGGGGATGCATTTT	60.373	192	194-215	2	0	+		7e-61	PREDICTED: uncharacterized protein LOC100818785 [Glycine max]
MSE292	Unigene11099_zihuamuxu_1015_1	GAT(5)	CATGTTGGAGAGATTAAGCCAAT	59.515	ATGTGCCAAAAACACCACTACTC	60.329	200	203-211	2	0.304688	+	+	1e-120	Serine acetyltransferase [Medicago truncatula] >gi|355513654|gb|AES95277.1| Serine acetyltransferase [Medicago truncatula]
MSE293	Unigene11178_zihuamuxu_13_1	CAT(5)	CAGCGATGTTGATTCTATCACAA	60.145	CATCGTCATCTTCAATTCCTCTC	60.089	170	174-181	2	0.21491	+	+	-	No_hits
MSE294	Unigene1122_zihuamuxu_170_1	ATTGCT(4)	AACAATCTGCCTTCCCAAAGT	59.99	ATTAGAGTGGGAGTGAAATGCAA	60.014	150	129-155	4	0.631314	+	+	1e-180	Rossmann-fold NAD(P)-binding domain-containing protein [Arabidopsis thaliana] >gi|18087583|gb|AAL58922.1|AF462834_1 AT4g35250/F23E12_190 [Arabidopsis thaliana] >gi|22137054|gb|AAM91372.1| At4g35250/F23E12_190 [Arabidopsis thaliana] >gi|332661085|gb|AEE86485.1| Rossmann-fold NAD(P)-binding domain-containing protein [Arabidopsis thaliana]
MSE295	Unigene112_zihuamuxu_103_1	TCT(5)	AGAGGTTTTTCTAGAGCCCCTTT	60.132	TGAGGATGATATGGAAGCAATCT	59.944	190	188-219	5	0.738587	+	+	5e-98	PREDICTED: uncharacterized protein LOC100815839 [Glycine max]
MSE298	Unigene11404_zihuamuxu_938_1	GAA(5)	ACCAACCACTGCTGTAATAATGG	60.176	CACAACAGCATAAACTTCCACAA	60.082	185	182-217	5	0.69731	+	+	5e-31	PREDICTED: uncharacterized protein LOC100786098 [Glycine max]
MSE299	Unigene11443_zihuamuxu_860_1	ATC(5)	CTTTCATCTTTTTGGTGGTATGG	59.76	TGATAAGATCGACAATGATGACG	59.974	150	152	1	0	+	+	1e-164	PREDICTED: peter Pan-like protein-like [Glycine max]
MSE300	Unigene1148_zihuamuxu_758_1	CTT(5)	TCCTCTGCTTCTTCATTTTTGTC	59.885	AAACTCTAGTGACTCTGCCATGC	59.963	191	195-200	2	0.345679	+		1e-120	Cysteine-rich secretory protein LCCL domain-containing [Medicago truncatula] >gi|355511226|gb|AES92368.1| Cysteine-rich secretory protein LCCL domain-containing [Medicago truncatula]
MSE301	Unigene11515_zihuamuxu_249_1	AAT(5)	GATGACGATGAGTTTGTTTTTCC	59.87	TACAAGAGGCAATGTATCAAGCA	59.793	150	146-154	2	0	+	+	1e-103	PREDICTED: uncharacterized protein LOC100801442 [Glycine max]
MSE303	Unigene116_zihuamuxu_1205_1	GGT(5)	CTAACGAGCAAGATAATCATCGG	60.121	AAGAATCTCTCCCATTAGCACCT	59.649	192	191-205	4	0.641399	+	+	0	RING finger protein [Medicago truncatula] >gi|355498673|gb|AES79876.1| RING finger protein [Medicago truncatula]
MSE304	Unigene11723_zihuamuxu_614_1	TGGGTT(4)	AATAAGTAGGCATGGCAACAGAA	60.036	GTGGGTACATGTTTCCCCATTAC	61.425	164	188-235	4	0.580561	+	+	3e-09	hypothetical protein MTR_6g076070 [Medicago truncatula] >gi|355495117|gb|AES76320.1| hypothetical protein MTR_6g076070 [Medicago truncatula]
MSE306	Unigene11825_zihuamuxu_1080_1	ACA(7)	GAGTAGTTTGTTCCAGCCACAAC	60.089	AAATTTCTGCGAATCAGGATGTA	59.983	184	183-193	3	0.57561	+	+	1e-126	Peroxidase A [Medicago truncatula] >gi|355513171|gb|AES94794.1| Peroxidase A [Medicago truncatula]
MSE307	Unigene12073_zihuamuxu_250_1	GTT(5)	GAAGAGAGGAAGACCTCGTAAGG	59.902	TCCCCTACTTTTGGAAGTTGAAT	60.217	180	178-215	3	0.5632	+	+	1e-17	PREDICTED: uncharacterized protein LOC100805062 [Glycine max]
MSE308	Unigene1282_zihuamuxu_662_1	TTC(5)	CATCATTCTCTCCGTTTCTTCAC	60.123	TTCCAGCGTTTTAACCATGTATC	60.245	161	171	1	0	+	+	0	Chloroplastic group IIA intron splicing facilitator CRS1 [Medicago truncatula] >gi|355479830|gb|AES61033.1| Chloroplastic group IIA intron splicing facilitator CRS1 [Medicago truncatula]
MSE309	Unigene12967_zihuamuxu_416_1	TAA(5)	CATTGAAAGGGTAAGGTGAAGTG	59.914	TTTGTATGCCAGAAACAATGATG	59.882	183	179-207	3	0.476755	+	+	-	No_hits
MSE310	Unigene12970_zihuamuxu_356_1	AG(6)	CAAGCACAAGAGAAGAGGAGAAG	59.818	CCTAACCTAATGGTTCCACTTCC	60.115	181	182-228	5	0.747141	+		4e-12	PREDICTED: uncharacterized protein LOC100783524 [Glycine max]
MSE311	Unigene12993_zihuamuxu_867_1	TTC(5)	TTTTTGTTGGGGTTATTAAGCAA	59.779	ATCATCATCAACCACCATCATCT	60.466	153	146-196	5	0.699708	+	+	1e-137	Syringolide-induced protein B15-3-5 [Medicago truncatula] >gi|357512743|ref|XP_003626660.1| Syringolide-induced protein B15-3-5 [Medicago truncatula] >gi|355520674|gb|AET01128.1| Syringolide-induced protein B15-3-5 [Medicago truncatula] >gi|355520682|gb|AET01136.1| Syringolide-induced protein B15-3-5 [Medicago truncatula]
MSE312	Unigene13004_zihuamuxu_1104_2	AT(7)	CACAAAAGCCACTCTTTTCTTTG	60.307	CTTGTGCTATTTGTGAAGGAACC	60.048	150	155-176	3	0.581543	+	+	4e-21	PREDICTED: 2,3-bisphosphoglycerate-independent phosphoglycerate mutase 1-like [Glycine max]
MSE314	Unigene13056_zihuamuxu_186_1	AAG(5)	CCACCAACTCTGTCTCTTTTCAC	60.195	CATTGTTGCATGAAGTTGATGAT	59.881	183	184-196	3	0.590223	+	+	4e-83	LRR receptor-like serine/threonine-protein kinase GSO1 [Medicago truncatula] >gi|355502739|gb|AES83942.1| LRR receptor-like serine/threonine-protein kinase GSO1 [Medicago truncatula]
MSE315	Unigene13121_zihuamuxu_292_1	ATC(5)	TGTACTTTAGTTCCCATGTGGCT	59.941	GAGTACGGAAAATCAAGCGATAA	59.657	171	174	1	0	+		1e-111	PREDICTED: uncharacterized protein At5g41620-like [Glycine max]
MSE316	Unigene13226_zihuamuxu_319_1	TCA(5)	ACAGTAGGTCTTGCAGTAGCAGC	60.15	ATGAAGATGTTGCTCCAGTTGTT	60.054	187	185	1	0	+		1e-102	PREDICTED: uncharacterized protein LOC100810245 [Glycine max]
MSE318	Unigene13479_zihuamuxu_1290_1	TC(8)	TGTGATGGAGAGAAACCAAAAAG	60.5	CCACTGTAGCCAGCAGCTAGTAT	60.002	198	180-211	4	0.636735	+		-	No_hits
MSE321	Unigene13563_zihuamuxu_321_1	ATC(5)	AGAATCACCTTCTCCGGTAGTTC	60.015	TCACCATTACCGTTACCATTAGG	60.01	177	172-180	3	0.472252	+	+	0	Unc-13-like protein [Medicago truncatula] >gi|355510062|gb|AES91204.1| Unc-13-like protein [Medicago truncatula]
MSE323	Unigene14367_zihuamuxu_714_1	ATT(5)	GAGATATTTACACATCGCGCACT	60.53	CAAATCTTCAATTCAAGTCCAGC	60.122	200	225-254	4	0.685623	+		0	CONSTANS-like zinc finger protein [Medicago truncatula] >gi|355511242|gb|AES92384.1| CONSTANS-like zinc finger protein [Medicago truncatula]
MSE324	Unigene14390_zihuamuxu_16_1	CAC(5)	CCACCATATTGTGTTAGGTCTCC	59.645	ATATACGGGTGGAGGAGGTGAGT	62.148	198	196	1	0	+		9e-63	PREDICTED: uncharacterized protein LOC100259389 [Vitis vinifera]
MSE325	Unigene14392_zihuamuxu_715_1	TGA(6)	TTCTAGAAGACCGTTTAGCGTTG	59.959	CAAAAACAAGAACAACAACAGCA	60.227	150	144-147	2	0.372925	+	+	1e-180	CONSTANS-like zinc finger protein [Medicago truncatula] >gi|355497281|gb|AES78484.1| CONSTANS-like zinc finger protein [Medicago truncatula]
MSE326	Unigene14392_zihuamuxu_716_1	TTG(5)	TGCTGTTGTTGTTCTTGTTTTTG	60.227	CACCTTCTTCATCATCATCTTCC	59.954	178	196-202	2	0.372925	+		1e-180	CONSTANS-like zinc finger protein [Medicago truncatula] >gi|355497281|gb|AES78484.1| CONSTANS-like zinc finger protein [Medicago truncatula]
MSE327	Unigene1441_zihuamuxu_673_1	GGT(5)	GGATTGGGGAAATGTACTCTAGC	60.212	ACAATGGGGTTTGGTTTATTAGC	60.338	200	198	1	0	+		0	NADH-ubiquinone oxidoreductase subunit [Medicago truncatula] >gi|355489738|gb|AES70941.1| NADH-ubiquinone oxidoreductase subunit [Medicago truncatula]
MSE328	Unigene14440_zihuamuxu_118_1	TGA(7)	GCGGTGTAACGTTAAGAGAGAAA	59.841	TGGTGGTTCTGCTATTCTTCAAT	60.014	155	149-171	6	0.762647	+		0	GTP-binding protein hflX [Medicago truncatula] >gi|358348476|ref|XP_003638272.1| GTP-binding protein hflX [Medicago truncatula] >gi|355478375|gb|AES59578.1| GTP-binding protein hflX [Medicago truncatula] >gi|355504207|gb|AES85410.1| GTP-binding protein hflX [Medicago truncatula]
MSE329	Unigene14442_zihuamuxu_394_1	GTG(5)	ATGCAGTTGATCAGTGGAGAAAT	60.018	AACACACATGATTCATCTTTCCC	60.11	154	159-174	5	0.642303	+	+	0	S-RNase binding protein [Medicago truncatula] >gi|355485239|gb|AES66442.1| S-RNase binding protein [Medicago truncatula]
MSE330	Unigene14445_zihuamuxu_1089_1	ACA(5)	AATACAAATTGCCACTTGCCTTA	59.917	ATTTTCTTACTATGCACCGCAAA	60.038	150	157-162	2	0.358887			-	No_hits
MSE331	Unigene14445_zihuamuxu_1090_1	AG(6)	AAACACCACAACACACAGAGATG	59.984	TACAACTCTCACAAATTGGCTCA	59.799	174	174-202	5	0.700897	+		-	No_hits
MSE332	Unigene14475_zihuamuxu_105_1	CA(6)	AACCCATCTCTGTCTCTCTTTCC	60.123	GCAATAAGGGATGGATAAAAAGG	60.052	167	170	1	0	+		0	UDP-D-glucuronic acid 4-epimerase [Medicago truncatula] >gi|355490710|gb|AES71913.1| UDP-D-glucuronic acid 4-epimerase [Medicago truncatula]
MSE333	Unigene14508_zihuamuxu_427_1	GAGAA(4)	GGCGACACTGTTCTTTGTACCTA	60.578	AGATGTATGTGAATCGGGATTTG	60.089	150	144-154	3	0.590057	+		2e-47	Protein SMG9 [Medicago truncatula] >gi|355512184|gb|AES93807.1| Protein SMG9 [Medicago truncatula]
MSE334	Unigene14565_zihuamuxu_1028_1	GTT(5)	ATTCCAGGAGAAGTTGGTGGATA	61.057	CCTCCAATGAAAAGAACAACAAG	60.022	155	158	1	0	+	+	7e-42	PREDICTED: uncharacterized protein LOC100803140 [Glycine max]
MSE335	Unigene14592_zihuamuxu_406_1	GTT(6)	AGCAAATTGTTGCTACTCCTCAG	59.961	TGCTCAATTGGAGAAAGAGAAAG	60.008	193	178-209	7	0.779182	+		2e-42	Receptor like protein kinase [Medicago truncatula] >gi|355519433|gb|AET01057.1| Receptor like protein kinase [Medicago truncatula]
MSE338	Unigene14613_zihuamuxu_545_1	CAC(3*5)	AGAGGGCCAAATCTAGATGAAAG	60.102	CTCTCCACTCTTTGAACCCTTTT	60.148	176	179	1	0	+		2e-42	Receptor like protein kinase [Medicago truncatula] >gi|355519433|gb|AET01057.1| Receptor like protein kinase [Medicago truncatula]
MSE339	Unigene14626_zihuamuxu_718_1	GAA(5)	ACAATCCACAAAGATACGTCGTT	59.818	GGAGAGAAGGAAGACAAATCCAT	59.96	189	186	1	0	+	+	5e-97	PREDICTED: uncharacterized protein LOC100797810 [Glycine max]
MSE340	Unigene14630_zihuamuxu_868_1	TTC(6)	CGTTCGACCATTATTCATTCATT	60.089	ATGGGGGTGTAGAAAGTGAAAAT	59.998	157	158-163	3	0.565947	+		2e-12	uncharacterized protein LOC100787260 [Glycine max]
MSE342	Unigene14658_zihuamuxu_1148_1	AAT(5)	TAAGGGTATTATTATGGTGCGGA	59.631	TTCCTTTGAGACACAATTTCCTT	59.165	159	149-164	4	0.681579	+		1e-158	PREDICTED: uncharacterized protein LOC100814523 [Glycine max]
MSE344	Unigene14722_zihuamuxu_4_1	TGG(5)	TAGAATGGGGACTCTCGTATTGA	59.973	ACAAGGCAGTGATAATGCAACTT	60.075	158	159-192	3	0.579758	+		0	Auxin response factor-like protein [Medicago truncatula] >gi|355524605|gb|AET05059.1| Auxin response factor-like protein [Medicago truncatula]
MSE347	Unigene14739_zihuamuxu_870_1	TGC(5)	TCCATCTCACCCATTATACAAAAA	59.624	GGCATGTGCATTCTTTCTTAAA	59.257	199	213-220	2	0.375	+		0	Glycine dehydrogenase P protein [Medicago truncatula] >gi|355478048|gb|AES59251.1| Glycine dehydrogenase P protein [Medicago truncatula]
MSE348	Unigene1475_zihuamuxu_878_1	TGG(5)	GTGAAAGTAGAGCAGCGAGAAAG	59.854	GATCCTGAAGCAGAACCAGAAC	60.255	175	168-174	2	0.345679	+		4e-37	uncharacterized protein LOC100306116 precursor [Glycine max]
MSE349	Unigene14786_zihuamuxu_1132_1	CAC(6)	TAAGGCTCAATCTCAATTCCAAC	59.622	TTTTTGATGGGTTTGTGAGAAGT	59.9	196	196	1	0	+	+	0	GTP pyrophosphokinase [Medicago truncatula] >gi|66947621|emb|CAJ00006.1| RelA-SpoT homolog 1 [Medicago truncatula] >gi|355521320|gb|AET01774.1| GTP pyrophosphokinase [Medicago truncatula]
MSE351	Unigene14834_zihuamuxu_539_1	AAC(5)	TGTTGGTGAAAGTTCATTCATTC	58.986	CTCGGTTGTTTGTTCAGCTTTAG	60.326	155	143-160	4	0.685388	+	+	1e-108	SAT5 [Pisum sativum]
MSE352	Unigene14835_zihuamuxu_128_1	CAC(5)	CCACCTGTCTTTGGAATCTCATA	60.359	TGCATGCATATATGACTGAACTTG	60.048	151	158	1	0	+		2e-60	Extensin-like protein [Medicago truncatula] >gi|355495517|gb|AES76720.1| Extensin-like protein [Medicago truncatula]
MSE353	Unigene14853_zihuamuxu_604_1	ATT(5)	ACGAAACCAAACGACAAAAACTA	59.959	AATGTTGATTCTCAGTCGAGGAA	60.123	194	193-199	2	0	+	+	1e-144	Asparagine synthetase [Medicago truncatula] >gi|355482577|gb|AES63780.1| Asparagine synthetase [Medicago truncatula]
MSE354	Unigene14854_zihuamuxu_618_1	ACA(5)	AACACCAACGAAAAGATCAACAT	59.797	GGTGGTTTTCTGATGACGATTTA	60.23	187	182-191	5	0.750512	+		1e-115	Zinc finger protein [Medicago truncatula] >gi|355481550|gb|AES62753.1| Zinc finger protein [Medicago truncatula]
MSE355	Unigene14860_zihuamuxu_1314_2	GAA(5)	TTCTCTGCTTCAGATTTCTCCAC	60.012	GGCTACAACCCCTTCTCTTCTAC	59.685	177	180-204	5	0.713287	+	+	1e-144	50S ribosomal protein L5 [Medicago truncatula] >gi|355499075|gb|AES80278.1| 50S ribosomal protein L5 [Medicago truncatula]
MSE357	Unigene14883_zihuamuxu_379_1	CTTCAT(4)	TAATAACCACCGCGTCTTCTTTA	60.032	GAGAAGAAGATGGAGAACGAACA	59.878	176	165-184	5	0.719623	+	+	1e-144	PREDICTED: protein CbbY, chromosomal-like [Glycine max]
MSE358	Unigene14895_zihuamuxu_475_1	CAG(7)	CCTATTAGGGTGCATGTTGAAGA	60.369	CTGTAGCCTCTGTCCAATACCAC	60.068	162	156-173	4	0.666754	+	+	0	PREDICTED: uncharacterized protein LOC100775954 [Glycine max]
MSE363	Unigene14954_zihuamuxu_1095_1	AGC(5)	CGAAGAGGAATGAAGTAGTGGAA	59.77	ACACCAACACCCAAGCTAAGTAA	59.975	167	168-180	3	0.581543	+		0	Isovaleryl-CoA dehydrogenase [Medicago truncatula] >gi|355507505|gb|AES88647.1| Isovaleryl-CoA dehydrogenase [Medicago truncatula]
MSE365	Unigene14967_zihuamuxu_234_1	TG(9)	TCCCTTTTCCTCTCCCTAAAATA	59.492	AACAGCGTTTGCTACGTTTTTAC	59.786	193	186-230	6	0.758635	+	+	1e-142	PREDICTED: zinc finger protein CONSTANS-LIKE 16-like [Glycine max]
MSE366	Unigene15022_zihuamuxu_801_1	TCT(5)	CTTTGGGAACGTGATAGACTTTG	60.042	ACGAAGAAGAAGATGATGATCCA	60.089	157	151-163	4	0.613004	+		2e-30	lipoic acid synthase [Jatropha curcas]
MSE367	Unigene15052_zihuamuxu_1213_1	CT(6)	GGTAATTGTTCCAAATTCACCAA	59.977	CTGCTCAAAAAGCTATCGAAAAG	59.707	200	214-242	2	0.372925	+	+	0	Poly(A)-binding protein [Medicago truncatula] >gi|355508977|gb|AES90119.1| Poly(A)-binding protein [Medicago truncatula]
MSE368	Unigene15054_zihuamuxu_1068_1	CAA(5)	ATCTCGATCTTGAGATGGAATTG	59.568	TGATGCTAAGAGGTCATCAAGGT	60.144	179	181	1	0	+		0	Zinc finger CCCH domain-containing protein [Medicago truncatula] >gi|355517989|gb|AES99612.1| Zinc finger CCCH domain-containing protein [Medicago truncatula]
MSE369	Unigene15066_zihuamuxu_135_1	TTC(5)	CCCTGATTCTTCTCAAATCAATG	59.952	CAAGTCTTCATTCGCTTAGCTGT	60.089	171	177	1	0	+	+	0	PREDICTED: DELLA protein GAI1 [Glycine max]
MSE370	Unigene15067_zihuamuxu_504_1	TGG(5)	GAAGCACAAGATAAAGTGTGCAA	59.46	AACATTAACACCAGCTTTCTCCC	60.735	150	152	1	0	+	+	0	Coproporphyrinogen-III oxidase [Medicago truncatula] >gi|355519420|gb|AET01044.1| Coproporphyrinogen-III oxidase [Medicago truncatula]
MSE371	Unigene15080_zihuamuxu_116_1	TTC(5)	ACCAAGCTATTGAATCCTCCTTC	59.984	AAATGGGTTTGGAAGATTGAGAT	60.069	175	175	1	0	+	+	0	Tocopherol cyclase [Medicago truncatula] >gi|355502377|gb|AES83580.1| Tocopherol cyclase [Medicago truncatula]
MSE372	Unigene15083_zihuamuxu_1243_1	AGA(5)	AGAGGGCAAAGTATCTGTAAGGG	60.031	AGGATCATTGGTCTTCTCCTTTC	59.96	154	158	1	0	+	+	1e-104	C33G8.2 , related [Medicago truncatula]
MSE373	Unigene15128_zihuamuxu_1158_1	TTG(6)	TCTACTTTGCCGTAACCTTTGAA	60.166	GCAACAGCAAACAGCATAACATA	60.204	158	152-163	4	0.697488	+		0	Pectinesterase [Medicago truncatula] >gi|355521471|gb|AET01925.1| Pectinesterase [Medicago truncatula]
MSE374	Unigene15157_zihuamuxu_1282_1	AT(6)	ATTGGACTAAATAAAGGGACGGA	60.083	GACTTTCATTGCTGCTATTGCTT	59.938	156	165-190	6	0.745895	+	+	7e-36	ATP synthase CF0 subunit III [Medicago truncatula]
MSE376	Unigene15172_zihuamuxu_1190_1	AGA(5)	GAATCATAAGAAGGGTCATGTCG	59.849	AGAATTCAATCCTCCTATGCTCC	59.951	188	181-214	5	0.689739	+	+	6e-28	uncharacterized protein LOC100500405 [Glycine max]
MSE377	Unigene15240_zihuamuxu_973_1	AC(6)	GATTAGATACAGCTCCATCCCCT	59.845	AATGAACATGGTGTTTGTTTTCC	60.014	183	188	1	0	+		3e-69	Auxin-repressed 12.5 kDa protein [Medicago truncatula] >gi|355480207|gb|AES61410.1| Auxin-repressed 12.5 kDa protein [Medicago truncatula]
MSE378	Unigene1525_zihuamuxu_1052_1	CAA(5)	ACAATACCAAGCTCAACCCTACA	59.941	GTGGAACGATCCAATTTTGATAA	60.069	182	188-193	2	0.304688	+	+	4e-46	Zinc finger RNA-binding protein [Medicago truncatula] >gi|355519342|gb|AET00966.1| Zinc finger RNA-binding protein [Medicago truncatula]
MSE379	Unigene15267_zihuamuxu_1113_1	GTG(5)	CAATCTCTCCTCCTTCAAACTGA	59.872	CGAGAAAAACCTTCATCAACAAC	60.028	166	169-176	2	0.21491	+		4e-15	PREDICTED: uncharacterized protein LOC100808045 [Glycine max]
MSE381	Unigene15317_zihuamuxu_783_1	ACC(5)	ATGGCTTCTTCTACAACCACAGA	60.178	GGTTATTGAGAGAGGCAATGAAA	59.622	189	192-218	3	0.472252	+		1e-60	PREDICTED: uncharacterized protein LOC100785785 [Glycine max]
MSE387	Unigene15366_zihuamuxu_736_1	CAA(5)	ACCTTGTTGATTGCAATTCTTGT	59.926	AAACTCCAACCCAAGTTGAAAAT	60.134	188	187-191	2	0.304688	+		0	CONSTANS-LIKE a [Pisum sativum]
MSE389	Unigene15405_zihuamuxu_151_1	GTT(6)	GAGGTGAAATCGAAAGCAGTATC	59.281	ACTCGAATCCACCGCTGATAAC	62.595	159	157-161	2	0.21491	+	+	0	PREDICTED: eukaryotic translation initiation factor 3 subunit D-like isoform 1 [Glycine max] >gi|356555340|ref|XP_003545991.1| PREDICTED: eukaryotic translation initiation factor 3 subunit D-like isoform 2 [Glycine max]
MSE390	Unigene15412_zihuamuxu_1138_1	ATC(6)	TAGGTGGTGAGCAGCATTTTTAT	60.036	TCCCAGTCTAAATTCATGGAAGA	59.952	164	166-178	3	0.583664	+	+	0	Caffeic acid 3-O-methyltransferase [Medicago truncatula] >gi|355506799|gb|AES87941.1| Caffeic acid 3-O-methyltransferase [Medicago truncatula]
MSE392	Unigene15442_zihuamuxu_1286_1	ACC(5)	CCACCACCATGTGAATACTTCTT	60.158	ATAAGGTGTTTGAGGGGCATACT	60.14	190	191	1	0	+	+	0	Heterogeneous nuclear ribonucleoprotein D0 [Medicago truncatula] >gi|355518467|gb|AET00091.1| Heterogeneous nuclear ribonucleoprotein D0 [Medicago truncatula]
MSE393	Unigene15452_zihuamuxu_940_1	AGA(5)	AGAGCAGCTTTATCAAGACCCTT	59.934	GTAACAAAACCAGCAACAAAAGC	60.089	176	176	1	0	+	+	0	Endoglucanase [Medicago truncatula] >gi|87241060|gb|ABD32918.1| Glycoside transferase, six-hairpin, subgroup [Medicago truncatula] >gi|355483473|gb|AES64676.1| Endoglucanase [Medicago truncatula]
MSE394	Unigene15468_zihuamuxu_45_1	TCA(5)	CAAACTAAAGCAACGAACGAGAG	60.45	ACGTTAACGACGATGTTTTGAGT	59.982	187	188	1	0	+	+	1e-132	GRAS family transcription factor [Medicago truncatula] >gi|355523501|gb|AET03955.1| GRAS family transcription factor [Medicago truncatula]
MSE395	Unigene15480_zihuamuxu_583_1	CAA(6)	TGCAAAGCATAGCAATTCAAATA	59.777	GGAAGAAAGGAAGAAAGGGATTT	60.281	196	196-207	4	0.666	+		2e-22	PREDICTED: uncharacterized protein LOC100799217 [Glycine max]
MSE397	Unigene15531_zihuamuxu_1029_1	AAC(6)	CACAACACAATCTAAAACGCAAA	60.082	CTTACGAAGAGGACTTGGTTCAA	59.806	174	166-175	3	0.476197	+	+	0	sucrose transporter [Glycine max] >gi|33620334|emb|CAD91334.1| sucrose transporter [Glycine max]
MSE399	Unigene1569_zihuamuxu_985_1	AACAG(4)	AGAGGGAGAGAAGAAGTCCAAAA	59.882	AAAACACAAATCCCAATTTTCAA	59.632	177	172-205	7	0.801083	+	+	0	PREDICTED: uncharacterized protein LOC100816426 [Glycine max]
MSE400	Unigene1574_zihuamuxu_1233_1	GGT(5)	CAACGTAGTCCAAGAGGCTTTTA	59.835	TAATCTACCTGCCTCCACAAAAA	60.01	180	181-191	3	0.5632	+	+	0	PREDICTED: uncharacterized protein At4g26450-like [Glycine max]
MSE402	Unigene1585_zihuamuxu_479_1	TTG(5)	CGTGGAGGTGTTTGTTTCTATTC	59.92	TAGGAGGGATGGACAACTCAGTA	60.005	188	185-191	3	0.476755	+	+	1e-58	DNA-binding protein [Medicago truncatula] >gi|355479978|gb|AES61181.1| DNA-binding protein [Medicago truncatula]
MSE403	Unigene1610_zihuamuxu_176_1	CAT(6)	ACCCACCTTCACTTTGTCATCTA	59.914	GTTCCATTGACTTTGGTTTCTTG	59.9	165	145-175	8	0.83339	+	+	0	2-succinylbenzoate-CoA ligase [Medicago truncatula] >gi|355517446|gb|AES99069.1| 2-succinylbenzoate-CoA ligase [Medicago truncatula]
MSE404	Unigene1611_zihuamuxu_1100_1	TGA(5)	TTCAAGAGACCGATGATGAAGAT	60.089	ATCAGCATCACTATCCAGCAACT	60.172	200	193	1	0	+	+	7e-63	PREDICTED: uncharacterized protein LOC100794351 [Glycine max]
MSE406	Unigene1674_zihuamuxu_507_3	TCA(5)	GTCAGAAGAGTGAGGATGGGTC	60.118	AAGAAGAAGGAGTTTTACGGTGG	60.044	160	165-169	2	0.21491	+	+	1e-151	Phosphatidylserine decarboxylase [Medicago truncatula] >gi|355482187|gb|AES63390.1| Phosphatidylserine decarboxylase [Medicago truncatula]
MSE407	Unigene1677_zihuamuxu_192_1	ATATC(4)	TCAAATCACCCTCTTTCTCTTCA	60.228	TGTTATTATTTGAGCGAGTGCTT	58.176	171	177-180	2	0	+		1e-100	Myb transcription factor [Medicago truncatula] >gi|355492048|gb|AES73251.1| Myb transcription factor [Medicago truncatula]
MSE408	Unigene16995_zihuamuxu_132_1	ACC(5)	TTTCTTGTTCAGTTCCATGTCCT	60.026	GTGTTGTTGTGGAGTGAAGTTGA	60.103	198	199	1	0	+	+	1e-61	Outward rectifying potassium channel [Medicago truncatula] >gi|355501075|gb|AES82278.1| Outward rectifying potassium channel [Medicago truncatula]
MSE409	Unigene16_zihuamuxu_217_1	AAG(6)	AAACCGAAAAATCCTGTTGAAAG	60.689	ATCAGGACGATCCCATTTTATCT	60.056	186	180-199	5	0.662348	+	+	0	Chloroplastic group IIA intron splicing facilitator CRS1 [Medicago truncatula] >gi|355495493|gb|AES76696.1| Chloroplastic group IIA intron splicing facilitator CRS1 [Medicago truncatula]
MSE410	Unigene17007_zihuamuxu_884_1	ACA(5)	TTACTACCTCTGTGTCCTCTCGC	59.957	CTCCTCCTCCTATGATGTTGTTG	60.005	186	183-192	3	0.590057	+	+	1e-53	glycine-rich protein [Medicago truncatula]
MSE411	Unigene17031_zihuamuxu_61_1	CTT(5)	AGAAGTTGCTGTTGGGAAGTAGA	59.464	AAAAAGTGGGTAGGATAAATGAAA	57.377	159	137-167	5	0.750512	+	+	1e-28	hypothetical protein MTR_3g116810 [Medicago truncatula] >gi|355492986|gb|AES74189.1| hypothetical protein MTR_3g116810 [Medicago truncatula]
MSE413	Unigene1705_zihuamuxu_760_1	TCC(6)	ATCCGATCCAATTCCTAATCACT	60.056	AAGGTGGTTGATAAGGAGGGTTA	60.115	182	184-194	3	0.437738	+		0	Lateral signaling target protein-like protein [Medicago truncatula] >gi|355492825|gb|AES74028.1| Lateral signaling target protein-like protein [Medicago truncatula]
MSE415	Unigene17064_zihuamuxu_64_1	CAC(6)	CGATCATCATCACACAAGAAGAA	60.125	TAGCGTTAGAAGTTAACGGTGCT	59.543	194	194	1	0	+	+	3e-82	Formin-like protein [Medicago truncatula] >gi|355512933|gb|AES94556.1| Formin-like protein [Medicago truncatula]
MSE417	Unigene17114_zihuamuxu_127_1	GTT(6)	AGTGACACCGTGTTTACGAAGAT	59.978	ATCGCACGAATGTTAAACCTAAA	59.917	156	158-166	4	0.666	+	+	1e-44	SEC1 family transport protein SLY1 [Medicago truncatula] >gi|355503051|gb|AES84254.1| SEC1 family transport protein SLY1 [Medicago truncatula]
MSE419	Unigene17248_zihuamuxu_1151_1	ATT(5)	GTTCCCGGATATCTGATTCTTTC	60.161	TCTACAGTGGTGAAACCGAAGAT	60.047	189	178-189	2	0.345679	+	+	1e-141	PREDICTED: probable E3 ubiquitin-protein ligase ARI7-like [Glycine max]
MSE420	Unigene17297_zihuamuxu_572_1	AG(6)	GGGTAGCTGGGAACTACTTCTTC	59.685	AGGGTAGGTTTGGTTTTGGTTTA	60.027	152	145-181	6	0.745876	+	+	0	Acetyl-CoA carboxylase [Medicago truncatula] >gi|355504729|gb|AES85932.1| Acetyl-CoA carboxylase [Medicago truncatula]
MSE421	Unigene17298_zihuamuxu_97_1	CTT(5)	ACAGAAACCTCCTCGATCTCTTT	59.78	GGTGGAGAATCTTGTTGAGAATG	59.99	180	173-182	4	0.636735	+	+	1e-09	PREDICTED: uncharacterized protein LOC100820266, partial [Glycine max]
MSE422	Unigene17303_zihuamuxu_358_1	TTG(5)	ATCTTGTGTCACTCATCCCTTGT	59.915	CATGATGGAAAAACAAAACAACA	59.766	155	156	1	0	+	+	1e-71	PREDICTED: protein E6-like isoform 1 [Glycine max] >gi|356549293|ref|XP_003543028.1| PREDICTED: protein E6-like isoform 2 [Glycine max]
MSE423	Unigene17315_zihuamuxu_231_1	TTC(5)	TATCAAACCCATTCTTCTCTCCA	59.952	GAAGCAACAACAACTCGGTTTAC	60.089	194	195-203	2	0.3648	+	+	1e-27	PREDICTED: uncharacterized protein LOC100246705 [Vitis vinifera]
MSE424	Unigene17395_zihuamuxu_50_1	AGA(5)	AAGAGAGGAAATGGGTCAGAATC	59.96	GCTGCTAAATGAAGAGGAGACAA	60.035	195	193	1	0	+	+	1e-151	Hop-interacting protein THI012 [Solanum lycopersicum]
MSE427	Unigene17502_zihuamuxu_473_1	ACT(5)	AAACCATAAAACAAACAAACCCC	60.232	TAGGGTGAGACATCTTGCTTCAT	60.144	170	175	1	0	+	+	1e-26	PREDICTED: CLAVATA3/ESR (CLE)-related protein 25-like [Glycine max]
MSE428	Unigene17553_zihuamuxu_1101_1	CCA(5)	AACCAGAAGCCTCAACACAATC	60.537	CAATGAAGGAGGAAGGTATGATG	59.843	179	163-181	2	0	+	+	2e-99	Major cold-shock protein [Medicago truncatula] >gi|355523324|gb|AET03778.1| Major cold-shock protein [Medicago truncatula]
MSE429	Unigene17553_zihuamuxu_1102_2	GTT(5)	AGTAGCGCAATCTCTTGCTATGT	59.62	GTGACCGTGCTTGCTATACTTGT	60.605	158	158-162	2	0	+	+	2e-99	Major cold-shock protein [Medicago truncatula] >gi|355523324|gb|AET03778.1| Major cold-shock protein [Medicago truncatula]
MSE431	Unigene17589_zihuamuxu_123_1	AAC(6)	CAGATCTTGTTCCTCCTGTCATT	59.63	CTGTAACAGAAGCTGATGCAGTG	60.124	192	183-187	3	0.581543	+	+	1e-35	PREDICTED: phospholipid-transporting ATPase 1-like [Glycine max]
MSE433	Unigene17667_zihuamuxu_606_1	AGA(6)	AAGAACAAAAGACCACAAGCAAA	60.188	CCCAATCAAACCAATCACTCTAA	60.223	179	168-188	5	0.721181	+	+	1e-110	PREDICTED: uncharacterized protein LOC100775686 [Glycine max]
MSE435	Unigene1772_zihuamuxu_972_1	CATGAC(4)	AATCAACCCTTGTTTGAGTTTCA	59.9	TCCATTGGAACAGAAAAAGAAAA	59.971	160	154-187	6	0.748889	+	+	0	PREDICTED: multiple C2 and transmembrane domain-containing protein 1-like [Glycine max]
MSE436	Unigene17740_zihuamuxu_1310_1	GCA(5)	TACGTTTCCTCAGACCTCTCTTG	59.929	GAAAGCTTGCTTGTAACGTCTGT	60.002	185	187-188	2	0.375	+	+	0	FCA [Medicago truncatula] >gi|355510858|gb|AES92000.1| FCA [Medicago truncatula]
MSE437	Unigene17767_zihuamuxu_757_1	AGA(6)	GAGTGAAATTGAATTGGAACGAG	59.994	CCTTTATCCCTCACCATACACAC	59.645	180	170-178	4	0.619726	+	+	1e-110	Zinc finger-like protein [Medicago truncatula] >gi|355520998|gb|AET01452.1| Zinc finger-like protein [Medicago truncatula]
MSE439	Unigene17856_zihuamuxu_1295_1	ACA(5)	TTTTGAAACCCTAACGAAGTTGA	60.024	GGGGTTTTGAAATAGGTTTTGAG	60.095	164	170-175	2	0.21491	+		0	WD repeat-containing protein [Medicago truncatula] >gi|355500632|gb|AES81835.1| WD repeat-containing protein [Medicago truncatula]
MSE441	Unigene17879_zihuamuxu_86_1	GTT(5)	CCACAAGTGCTACAAATAAAGGC	60.069	TAGTGGGAAATCAAGGAATTGAA	59.83	168	178-184	2	0.21491	+	+	0	alpha 1,3 fucosyltransferase [Medicago sativa]
MSE442	Unigene17906_zihuamuxu_334_1	GGA(5)	ATGAAGAGTATCGGAGGGAGAAG	60.102	TATTCAATCTCGAATCTCCCTGA	60.048	177	175	1	0	+	+	0	DNA-damage-repair/toleration protein DRT111 [Medicago truncatula] >gi|355508887|gb|AES90029.1| DNA-damage-repair/toleration protein DRT111 [Medicago truncatula]
MSE445	Unigene18004_zihuamuxu_421_1	TCC(5)	ACAAGCATGTCACCTCCAATACT	59.942	GGATACCTAAGAAGGGATCGAAA	59.827	172	167-188	4	0.600323	+	+	1e-135	PREDICTED: serine/threonine protein phosphatase 2A 59 kDa regulatory subunit B' gamma isoform-like [Glycine max]
MSE446	Unigene18027_zihuamuxu_1239_1	TTG(6)	AATCGGAAACAGGTAGGTTCTTC	59.894	TGTCTCAAGCAGAAACACTCTTG	59.711	157	156-167	2	0.345679	+	+	2e-23	PREDICTED: uncharacterized protein LOC100808440 [Glycine max]
MSE447	Unigene18042_zihuamuxu_306_1	ACA(6)	ATGGCAATAGCTCAACAAGTCAT	60.041	TGGAAAAGACAAAGGTGGTAGTG	60.422	198	193-200	3	0.535275	+	+	1e-158	GAI-like protein [Medicago truncatula] >gi|355508469|gb|AES89611.1| GAI-like protein [Medicago truncatula]
MSE448	Unigene18060_zihuamuxu_175_2	CAC(5)	CACTATTCGCACCTCCTCTTCTA	59.92	GGTAATGGAAGGAAGATTTCACC	60.069	177	157-177	6	0.727688	+	+	9e-99	Chloroplastic group IIA intron splicing facilitator CRS1 [Medicago truncatula] >gi|355493358|gb|AES74561.1| Chloroplastic group IIA intron splicing facilitator CRS1 [Medicago truncatula]
MSE449	Unigene18174_zihuamuxu_1034_1	CAC(5)	TCATGTACCCCACTACCATAACC	59.885	TGAGATTTTCGCAGTTTTTAAGG	59.79	150	141-159	3	0.472252	+		4e-47	PREDICTED: xyloglucan galactosyltransferase KATAMARI1 homolog [Glycine max]
MSE451	Unigene18199_zihuamuxu_154_1	CT(6)	AATTATCCGTACTTCAACCGTCA	59.786	GGAAAAGAGGAGAGAGGAAATTG	59.729	184	185-223	6	0.741155	+	+	5e-18	PREDICTED: poly(A) RNA polymerase GLD2-like [Glycine max]
MSE452	Unigene18225_zihuamuxu_27_1	CT(7)	CCGAGAAAGAAGAAGAAAAAGGA	60.332	GATGTGGAAGAAACAATTTCAGG	59.864	151	154-174	5	0.745876	+		-	No_hits
MSE455	Unigene1904_zihuamuxu_742_1	TGA(5)	AGGATCACGTTGTTAACGAAGAA	60.048	TAGCAGTATCCTCCTCTGTGTCC	59.787	189	188-200	4	0.623181	+	+	0	Transcription factor bHLH143 [Medicago truncatula] >gi|355482294|gb|AES63497.1| Transcription factor bHLH143 [Medicago truncatula]
MSE456	Unigene19088_zihuamuxu_171_1	CTT(5)	CTTGCAAGAGAAATGAAATTTGG	60.115	TCGGTATGAGACTAAACGGAGAA	60.136	169	172-220	6	0.733125	+	+	1e-28	inositol phosphate kinase [Glycine max] >gi|156752167|gb|ABU93834.1| inositol phosphate kinase [Glycine max]
MSE457	Unigene1911_zihuamuxu_1245_1	TC(7)	GTGGTTGTCACTTCCTTTACGTC	59.957	GAGAAAAGAAAGAAACGGAGGAA	60.217	161	162-197	7	0.788974	+		1e-39	PREDICTED: uncharacterized protein LOC100776801 [Glycine max]
MSE458	Unigene19168_zihuamuxu_712_1	GGT(5)	GAGAATTTTCGGGCTACTGTGTT	60.856	AAATGTGTAACCACATCCGAAAC	60.035	173	174-222	5	0.675256	+	+	8e-82	PREDICTED: uncharacterized protein LOC100787122 [Glycine max]
MSE460	Unigene1973_zihuamuxu_562_1	TTAGG(4)	TTGAATCTTGATTGGGTTTATGA	58.484	TGTGGTTTCAGTCCCTAAACTAA	57.868	200	186-206	4	0.592198	+	+	-	No_hits
MSE461	Unigene20444_zihuamuxu_930_1	ATC(6)	TCAATATTCATGCACAAGCTCAC	60.152	TTGTTGTGAAGAAATGATGTTGG	59.89	194	194	1	0	+	+	-	No_hits
MSE463	Unigene20643_zihuamuxu_661_1	GAA(6)	GCCATTTTTGTCTCTGATCTTGT	59.65	GTCTCTCACCGTCATCATTTCTC	60.132	155	153-163	2	0	+	+	5e-42	PREDICTED: probable xyloglucan glycosyltransferase 12-like [Glycine max]
MSE464	Unigene20811_zihuamuxu_836_1	GTT(5)	ATGGAGCTTCCTGTACCTTCTTC	60.142	TCATCATCATAAAGCCAATTTCC	60.162	154	149-162	3	0.583664	+		-	No_hits
MSE467	Unigene22231_zihuamuxu_1045_1	TC(6)	CAATCTCTACGATTCCAAATCCA	60.318	AAGTGGTTCGTAGAAACCCTAGC	60.07	151	155-160	2	0.304688	+	+	-	No_hits
MSE468	Unigene22329_zihuamuxu_182_1	ACC(5)	GCACAATTCTTCAAACCCTAACA	60.389	TCTCTTTCCTTCTCTGTTTCCG	59.991	196	192	1	0	+		2e-09	PREDICTED: uncharacterized protein LOC100794210 [Glycine max]
MSE469	Unigene23882_zihuamuxu_779_1	TAT(5)	AAACCCTCGTATGTGGAGTTGAT	60.987	AGAACCGATCAAAGAGCATTACA	60.143	197	199	1	0	+		9e-42	PREDICTED: uncharacterized protein LOC100809172 [Glycine max]
MSE470	Unigene24126_zihuamuxu_666_1	TGT(6)	CTTTTCTTTGGATTTCTTCCCAT	59.842	ATTAGCAGCTGGTCAAACAAGAG	59.961	180	175-222	7	0.806001	+	+	6e-25	VQ motif family protein expressed [Medicago truncatula] >gi|355516405|gb|AES98028.1| VQ motif family protein expressed [Medicago truncatula]
MSE471	Unigene24196_zihuamuxu_1005_1	ATG(5)	CCTACCAACACTTCCTCTTGATG	60.04	GCACACTCTATGATCCATAAGCC	60.007	186	189	1	0	+	+	1e-24	PREDICTED: zinc finger protein 3-like [Glycine max]
MSE472	Unigene24279_zihuamuxu_347_1	TTC(5)	AAATAAAGTGGCATCATTGCATC	60.221	GGGAATAGTGTTGATGTTTTGGA	60.102	176	187	1	0	+	+	1e-82	ATP synthase gamma chain [Medicago truncatula] >gi|355489162|gb|AES70365.1| ATP synthase gamma chain [Medicago truncatula]
MSE473	Unigene24983_zihuamuxu_367_2	TAC(7)	TACACCTCCCCTCAATATTCTCA	59.843	TATTAACAAGGTGATCAGCAGCA	59.793	172	167-184	6	0.750695	+	+	6e-09	DNA-directed RNA polymerase [Medicago truncatula] >gi|355524429|gb|AET04883.1| DNA-directed RNA polymerase [Medicago truncatula]
MSE474	Unigene25332_zihuamuxu_590_1	TGT(5)	GTTGTGCTATGTGTTGTTGGAGA	60.088	CCATCACCATCTTCATGTTCTTT	60.235	199	192-215	3	0.472252	+		-	No_hits
MSE476	Unigene26692_zihuamuxu_1016_1	AGA(6)	CCAGGAATTTTGTATTCTGGATG	59.724	TAATGATGATACCCCTATCCGTG	59.943	189	187-190	2	0.21491	+		1e-100	Eukaryotic translation initiation factor 5B [Medicago truncatula] >gi|355500687|gb|AES81890.1| Eukaryotic translation initiation factor 5B [Medicago truncatula]
MSE477	Unigene26748_zihuamuxu_631_1	TCTAAA(4)	CTCCGTTTTAGTCCCCACTCTAC	60.396	CATTGCTGATTCGTCTTCCTATC	60.109	150	147-158	3	0.590223	+	+	1e-146	type IIB calcium ATPase [Medicago truncatula]
MSE479	Unigene26781_zihuamuxu_1232_1	ATG(5)	CAGCACTCTCAAATTCTTCAACA	59.548	TGATTTTGGTCTTGCTAGGGTTA	60.01	167	161-179	5	0.715463	+	+	0	Cysteine-rich receptor-like protein kinase [Medicago truncatula] >gi|355521673|gb|AET02127.1| Cysteine-rich receptor-like protein kinase [Medicago truncatula]
MSE480	Unigene26797_zihuamuxu_1216_1	TTG(5)	CTCATCCTCGTCCTCCTCATAG	60.225	TCATCAATCTGAAGCTGAAGACA	60.008	196	182-195	4	0.592198	+	+	4e-15	PREDICTED: uncharacterized protein LOC100792762 [Glycine max]
MSE481	Unigene26904_zihuamuxu_726_1	CAC(6)	TTCTCAACAAATCCTCTCCAAAA	60.095	CACCGAGGATAAGGATCTTCTTT	59.978	156	158-163	3	0.581543	+		4e-89	Carbamoyl-phosphate synthase large chain [Medicago truncatula] >gi|355486204|gb|AES67407.1| Carbamoyl-phosphate synthase large chain [Medicago truncatula]
MSE482	Unigene26917_zihuamuxu_1129_1	TCA(6)	TATCGCCTTAAAACTCAGACCAA	60.134	ATAGATGATACTGCAGCTGGTGG	60.536	171	165-191	5	0.651852	+	+	1e-22	uncharacterized protein LOC100807751 [Glycine max]
MSE483	Unigene27007_zihuamuxu_35_1	CCA(5)	TTTCTTGTTTTTGAATGGCAACT	60.03	TTTAGGTCGAGATAAGACGGTTG	59.675	199	196-199	2	0	+	+	2e-37	PREDICTED: proline dehydrogenase 2, mitochondrial-like [Glycine max]
MSE485	Unigene27096_zihuamuxu_410_1	CCA(6)	CCATAACAATACACAATGGGTGA	59.505	ACGGAGAAGTCGTCGTCTTTAAT	60.527	158	144-165	4	0.62037	+	+	7e-11	PREDICTED: protease Do-like 9-like [Glycine max]
MSE486	Unigene27158_zihuamuxu_735_1	TCT(5)	GGATAAAGCTCAAACCCATTTCT	59.867	TGGTGGTGTTTATAGGAGGTTTG	60.149	182	178-184	4	0.651573	+	+	1e-92	PREDICTED: uncharacterized protein LOC100814874 [Glycine max]
MSE487	Unigene27160_zihuamuxu_1208_4	ACA(5)	CCCCAGCACATTTATTTACGATA	60.102	ATGATAACCGCCACAACTCTCT	60.026	166	167-193	4	0.637373	+	+	0	PREDICTED: mannose-1-phosphate guanyltransferase alpha-like isoform 2 [Glycine max]
MSE488	Unigene27185_zihuamuxu_402_1	ACA(5)	ATCTACCACTTGTCTCCTCCTCC	60.013	TTCTGTAACAGTGTGCTTTGGTG	60.252	192	192-210	4	0.685388	+	+	0	PREDICTED: uncharacterized protein LOC100816142 [Glycine max]
MSE489	Unigene27193_zihuamuxu_164_1	TC(7)	GAGGTGGTGGTACAACGTACATA	58.827	CTGGAAGAAACCTCAATTCACAC	60.026	188	177-204	4	0.635712	+	+	6e-73	PREDICTED: probable S-acyltransferase At3g26935-like [Glycine max]
MSE490	Unigene27236_zihuamuxu_835_3	TTG(5)	GGGTTTGTAGTGTTGTTTTCGTC	59.833	CTCTCCTTAAACAAACCCATTCC	60.217	160	154-165	3	0.476755	+	+	3e-17	ICE-like protein [Corylus heterophylla]
MSE491	Unigene27238_zihuamuxu_400_1	AT(7)	CCCACTTTTGTTCTTCCTCTTTT	60.025	GGAGCTGATTTGGATTTCTCTTT	60.089	181	139-179	4	0.547428	+		1e-32	PREDICTED: probable receptor-like protein kinase At5g47070-like [Glycine max]
MSE493	Unigene27354_zihuamuxu_1223_1	CAG(6)	ATGTGAACAGACCACAGCTTTCT	60.224	TGGTGGATATCTGGATACGGTAG	60.102	191	193-205	4	0.695965	+	+	0	Zinc finger CCCH domain-containing protein [Medicago truncatula] >gi|355484819|gb|AES66022.1| Zinc finger CCCH domain-containing protein [Medicago truncatula]
MSE494	Unigene27356_zihuamuxu_750_1	CCT(5)	ATCCAGAACAAAAACAGACTCCA	60.026	CGGACAGGAGATGTAAATACAGG	59.9	196	204-207	2	0	+	+	0	Protein transport protein SEC23 [Medicago truncatula] >gi|355501080|gb|AES82283.1| Protein transport protein SEC23 [Medicago truncatula]
MSE495	Unigene27426_zihuamuxu_998_1	GAA(6)	TCTGGTGAAAGAACCAATGAGAT	59.99	CTTGTGAGATTTGTGGTTGTTGA	60.06	161	151-167	4	0.666	+	+	0	AKIN betagamma [Medicago truncatula]
MSE497	Unigene27501_zihuamuxu_396_1	TC(6)	CACCGACCATAAAATTCATTCAT	59.963	TGAGATTTATGAGCGATGGTTTT	59.983	173	176-216	8	0.824595	+		-	No_hits
MSE500	Unigene27528_zihuamuxu_957_1	TC(8)	TCCCATTGTTCTCTGAGATTTTG	60.469	AAAAATGAAAAAGAAATGCTCGAC	60.016	160	170-174	2	0	+	+	8e-66	PREDICTED: 3-oxoacyl-[acyl-carrier-protein] synthase I, chloroplastic-like [Glycine max]
MSE501	Unigene27547_zihuamuxu_1085_1	TCACT(4)	AACGAAACACATTCAATTCAACC	60.143	GATGAAGAAATGAAACGGATGTC	59.834	160	154-167	4	0.695854	+	+	6e-51	Outer envelope protein of 80 kDa [Medicago truncatula] >gi|355486489|gb|AES67692.1| Outer envelope protein of 80 kDa [Medicago truncatula]
MSE502	Unigene27562_zihuamuxu_1107_1	ATC(5)	CAACCGTTGGATTATCTTCTCAC	59.885	GGGTAAAGATTCTCAATAACCCG	60.083	198	198	1	0	+		9e-51	Galactose-1-phosphate uridylyltransferase [Medicago truncatula] >gi|355493988|gb|AES75191.1| Galactose-1-phosphate uridylyltransferase [Medicago truncatula]
MSE503	Unigene27632_zihuamuxu_33_1	GAA(5)	AACACAATCAAAGGAAAGAAACG	59.569	AATACCTTTGGGATCTCCGATTA	60.051	194	191-213	5	0.745027	+	+	4e-73	LITAF-domain-containing protein [Medicago truncatula] >gi|355495984|gb|AES77187.1| LITAF-domain-containing protein [Medicago truncatula]
MSE508	Unigene28867_zihuamuxu_763_1	CAC(5)	CAAGTAATCTTCCACCCCTCTCT	60.009	TGCTGATGTTGGTGTTTTATGAG	60.046	150	149-165	4	0.580561	+		1e-08	hypothetical protein MTR_1g094820 [Medicago truncatula] >gi|355480928|gb|AES62131.1| hypothetical protein MTR_1g094820 [Medicago truncatula]
MSE509	Unigene29352_zihuamuxu_858_1	CTG(6)	ATCAGAAGACTGAGCTTGAGGTG	60.067	GAAGAAAAGGTCAATGGATTCAA	59.472	175	178-184	2	0.21491	+		9e-26	Trihelix transcription factor [Medicago truncatula] >gi|355501434|gb|AES82637.1| Trihelix transcription factor [Medicago truncatula]
MSE510	Unigene29952_zihuamuxu_46_1	TCC(6)	AATCAAGTGTGGATCATGTCCTT	59.749	ATGGTAGCAAGGGGTTACAATTT	60.02	191	187-191	2	0	+	+	5e-21	pherophorin-dz1 protein [Volvox carteri f. nagariensis]
MSE511	Unigene30022_zihuamuxu_487_1	TTC(5)	ATACTTGTCGTTGGAGGAGGAAT	60.248	ACATGAAGAGGAGGAAGAAGAGG	60.246	196	204-215	3	0.4992	+	+	1e-107	PREDICTED: uncharacterized protein LOC100801276 [Glycine max]
MSE512	Unigene30063_zihuamuxu_480_1	CTT(5)	AAAACTTTCCCACCATAGACCAC	60.49	GGAAACAAGGAGGGATAGTGAAG	60.347	167	158-181	5	0.678898	+		-	No_hits
MSE513	Unigene30074_zihuamuxu_759_1	CAC(5)	TAAAATCCCAATTCAATTCACCA	60.396	TAGGAGTTTGTTTGCGGTGTAAA	60.883	200	195-210	3	0.476755	+	+	1e-73	PREDICTED: uncharacterized protein LOC100788733 [Glycine max]
MSE514	Unigene30084_zihuamuxu_1105_1	TA(8)	AAAGCCATTCACAGCAGGTAATA	60.036	GTCAACCAAGTTGTTCAGCTTCT	59.846	169	169-205	6	0.683181	+	+	1e-129	Pre-mRNA-splicing factor rse1 [Medicago truncatula] >gi|355504040|gb|AES85243.1| Pre-mRNA-splicing factor rse1 [Medicago truncatula]
MSE516	Unigene30127_zihuamuxu_677_1	CAT(5)	TATTCTCCAAATTCCTCAAACGA	59.957	GAGTCAGAGGTAGAAGGTGGTGA	59.793	178	173-178	2	0	+	+	1e-106	PREDICTED: uncharacterized protein LOC100797605 [Glycine max]
MSE517	Unigene30154_zihuamuxu_1136_1	AAC(5)	CAACACCAACAACTAGACCAACA	59.981	ATGTCGTAACTGTTAAGGGCAAA	59.946	176	170-184	3	0.581543	+	+	1e-23	PREDICTED: WD repeat-containing protein 44-like [Glycine max]
MSE518	Unigene30216_zihuamuxu_1276_1	GT(8)	TTATGAAATCCGTTCGTTCTTGT	59.891	CTATTCATCAAACAGACGCATCA	60.145	196	194-236	2	0	+		6e-10	hypothetical protein VOLCADRAFT_88061 [Volvox carteri f. nagariensis] >gi|300267151|gb|EFJ51336.1| hypothetical protein VOLCADRAFT_88061 [Volvox carteri f. nagariensis]
MSE520	Unigene30256_zihuamuxu_873_1	CCA(5)	CCAATGTTGTAATCAACGAAACA	59.787	TTGGTGTTGTTGAAGTGTAGGTG	59.981	186	178-182	2	0.304688	+	+	1e-119	PREDICTED: probable UDP-N-acetylglucosamine--peptide N-acetylglucosaminyltransferase SPINDLY-like [Glycine max]
MSE521	Unigene3030_zihuamuxu_1075_1	CAA(5)	AATCCACAAGATCCAATCACAAC	60.11	AGGAAGATGATAAGGGTAATGGG	59.602	158	145-166	5	0.747424	+	+	0	Ectonucleoside triphosphate diphosphohydrolase [Medicago truncatula] >gi|355523052|gb|AET03506.1| Ectonucleoside triphosphate diphosphohydrolase [Medicago truncatula]
MSE522	Unigene30332_zihuamuxu_1257_1	ATC(6)	CGACGATTTATTTGATTCATGGT	60.089	TTCAAGTCCATCTAGGCTTTCTG	59.9	169	166-174	3	0	+	+	1e-160	Pheromone receptor-like protein [Medicago truncatula] >gi|355478296|gb|AES59499.1| Pheromone receptor-like protein [Medicago truncatula]
MSE525	Unigene30375_zihuamuxu_1124_1	AAC(6)	ACATGGGAGAGAACAAAGAATCA	59.99	TTGAAAGATTCTTGCTGCACATA	59.903	197	197-207	3	0	+	+	1e-156	Transcription factor PCF2 [Medicago truncatula] >gi|355497154|gb|AES78357.1| Transcription factor PCF2 [Medicago truncatula]
MSE527	Unigene30438_zihuamuxu_48_1	CAA(6)	CCTTCTTCTTCAAACCCTTCAAT	59.992	TGAAGTTGAAAATTGGAGCTAGG	59.78	167	162-169	2	0.304688	+	+	1e-39	Transcription initiation factor TFIID subunit [Medicago truncatula] >gi|355521285|gb|AET01739.1| Transcription initiation factor TFIID subunit [Medicago truncatula]
MSE529	Unigene30461_zihuamuxu_687_1	CAC(5)	ATTCTTTACAACACCACCAACCA	60.539	GAAACAAGTGTCATAGGACCAGG	59.914	180	180	1	0	+	+	0	WRKY transcription factor [Medicago truncatula] >gi|355496332|gb|AES77535.1| WRKY transcription factor [Medicago truncatula]
MSE530	Unigene30475_zihuamuxu_317_1	CAG(5)	TTGAGATTTTAAAGATGGGCTGA	60.082	CCTTTTGGAAGAAATACAGCAAA	59.667	175	168-178	3	0.472252	+	+	1e-110	PREDICTED: uncharacterized protein LOC100805336 [Glycine max]
MSE531	Unigene30520_zihuamuxu_857_1	TGC(6)	GACAGATGATCCTTCTCGTCAAC	60.132	CACAATGGACTAAAGTCCTGTCA	59.156	193	197-208	2	0	+	+	1e-165	PREDICTED: uncharacterized protein LOC100791666 [Glycine max]
MSE535	Unigene30585_zihuamuxu_1299_1	GAT(6)	CCAAAGGACCAAAGGGTAGTAAG	60.26	CCACACTCTTTTCATTTCGATTC	59.994	166	155-172	4	0.592198	+	+	0	PREDICTED: vacuolar cation/proton exchanger 2-like [Glycine max]
MSE536	Unigene30585_zihuamuxu_1300_1	AGA(5)	GAATCGAAATGAAAAGAGTGTGG	59.994	TATTCACTGACCAGATGGGTTCT	59.878	154	153-159	3	0.535494	+		0	PREDICTED: vacuolar cation/proton exchanger 2-like [Glycine max]
MSE537	Unigene305_zihuamuxu_1019_1	CAG(8)	ACCACCACCATATCAAAACCTCT	60.862	GTAGGGAGATGATTCTGCTGCTA	59.891	150	136-148	4	0.636735	+	+	1e-127	Thylakoid lumenal 19 kDa protein [Medicago truncatula] >gi|355488172|gb|AES69375.1| Thylakoid lumenal 19 kDa protein [Medicago truncatula]
MSE539	Unigene30667_zihuamuxu_459_1	GGT(5)	AACTCCACCGATATCACAACATC	60.131	AAACCTTTTCTTCGTTCCACTTC	60.031	151	147	1	0	+	+	1e-143	Zinc finger-homeodomain protein [Medicago truncatula] >gi|355491992|gb|AES73195.1| Zinc finger-homeodomain protein [Medicago truncatula]
MSE540	Unigene30696_zihuamuxu_949_1	CCA(5)	TGTAATGGCTGAGAATGCTACAC	59.307	TTAACAACATAAGGAGCACAGGG	60.4	153	144	1	0	+	+	0	Transcription factor bZIP37 [Medicago truncatula] >gi|124361217|gb|ABN09189.1| cAMP response element binding (CREB) protein [Medicago truncatula] >gi|355499921|gb|AES81124.1| Transcription factor bZIP37 [Medicago truncatula]
MSE541	Unigene30715_zihuamuxu_1255_1	TCT(5)	TAAAAACACCTACCCCCAAAAAT	59.881	GTTGGAAGATAAGGCAGTGTTTG	60.048	197	194-212	3	0.370605	+	+	1e-160	Cu/Zn-superoxide dismutase copper chaperone [Medicago truncatula] >gi|355509830|gb|AES90972.1| Cu/Zn-superoxide dismutase copper chaperone [Medicago truncatula]
MSE542	Unigene3071_zihuamuxu_567_1	TTC(5)	AGCAACCAACATTTTTCTATCCA	59.891	AGAGAAAACGGGAGAAGAGACAT	59.78	200	200-205	3	0.56742	+		1e-147	PREDICTED: zinc finger CCCH domain-containing protein 18-like [Glycine max]
MSE543	Unigene30732_zihuamuxu_1048_1	GAA(5)	AGATTTGGTGTGCTGAGATTGAT	60.018	TTACAAGACACGCAATGTGAAAG	60.214	179	184	1	0	+	+	0	F-box/kelch-repeat protein SKIP6 [Medicago truncatula] >gi|355491531|gb|AES72734.1| F-box/kelch-repeat protein SKIP6 [Medicago truncatula]
MSE544	Unigene30740_zihuamuxu_482_1	AAC(5)	TACGTTCCTCCTTCATCTCGTAA	60.136	ATCTCCTCGTGTATTCCTTCCAT	60.216	194	197-204	3	0.581543	+	+	0	DEAD-box ATP-dependent RNA helicase [Medicago truncatula] >gi|355501001|gb|AES82204.1| DEAD-box ATP-dependent RNA helicase [Medicago truncatula]
MSE545	Unigene30752_zihuamuxu_247_1	TAT(7)	CATTGAGGCAATGTAGAAGAAGG	60.136	GAGGCCCCGATAATAATAACAAC	59.959	159	153-177	6	0.738634	+		1e-156	Transcription factor bHLH128 [Medicago truncatula] >gi|355481897|gb|AES63100.1| Transcription factor bHLH128 [Medicago truncatula]
MSE546	Unigene30752_zihuamuxu_248_1	TGC(6)	GAGAGTGGCTAGATGGTTGAGAA	59.899	ACGGGACAACATTATTTCTCTGA	59.885	177	172-202	9	0.835878	+	+	1e-156	Transcription factor bHLH128 [Medicago truncatula] >gi|355481897|gb|AES63100.1| Transcription factor bHLH128 [Medicago truncatula]
MSE547	Unigene30790_zihuamuxu_797_1	TCC(5)	ATTTTGCTCCAAATTCAACCCTA	60.998	AGACATGGCTGGTAATTGTTCAG	60.419	187	179-204	4	0.617889	+	+	1e-126	PREDICTED: transcription factor UNE12-like [Glycine max]
MSE548	Unigene30796_zihuamuxu_298_1	GA(8)	TCCATCTCAATTTAAAAGTTGCC	59.512	AGATATTTGGGTTCCCTTGGTTA	59.962	174	177-191	3	0.581543	+	+	-	No_hits
MSE549	Unigene30859_zihuamuxu_276_1	CTC(7)	CTTCACAAATGAACAACAACCAA	59.927	GATTTTGGTGAGGATGTCGTAAG	59.885	179	155-183	4	0.636698	+	+	2e-55	F-box protein [Medicago truncatula] >gi|355514472|gb|AES96095.1| F-box protein [Medicago truncatula]
MSE551	Unigene30931_zihuamuxu_1317_1	TCT(5)	TCATACACTTTCCCTTCTCCAAA	59.987	GAAATTGAGGAAGAATTCGACG	60.075	164	154-164	4	0.592198	+	+	0	RNA recognition motif (RRM)-containing protein-like protein [Medicago truncatula] >gi|355514662|gb|AES96285.1| RNA recognition motif (RRM)-containing protein-like protein [Medicago truncatula]
MSE552	Unigene30958_zihuamuxu_634_1	CTG(5)	CGTTCAAGGAAGATGAAGAAAGA	59.879	CAACCACGATAAAGCTTCTGATT	59.68	184	171-185	2	0	+	+	1e-122	INO80 complex subunit D [Medicago truncatula] >gi|355499577|gb|AES80780.1| INO80 complex subunit D [Medicago truncatula]
MSE554	Unigene31043_zihuamuxu_49_1	TTC(7)	ACCCAAACCAAAACCTAACAACT	60.063	AAGATTCTAGAGCACGGAGGAGT	59.929	176	177-199	3	0.529779	+	+	4e-83	PREDICTED: guanylate kinase-like [Glycine max]
MSE555	Unigene31073_zihuamuxu_1162_1	CAA(5)	ATTCACAGTAGGTCCCACTCCTT	60.286	GGTTGTTGAATTTCTTCGTTTTG	59.906	152	144-147	2	0	+		1e-38	uncharacterized protein LOC100798259 [Glycine max]
MSE556	Unigene31077_zihuamuxu_174_1	CAG(5)	CACCGACACTTAAATCCTGTCA	60.03	CGTCGGTTGTAGTTTCTTCATCT	59.703	151	146-151	2	0.372925			2e-87	Zinc finger A20 and AN1 domain-containing stress-associated protein [Medicago truncatula] >gi|355507187|gb|AES88329.1| Zinc finger A20 and AN1 domain-containing stress-associated protein [Medicago truncatula]
MSE557	Unigene31088_zihuamuxu_495_1	GA(8)	TGAAACTTTCCTTTTCCTTTTCC	59.976	TTGATTTTGAGGTTGTTGTTGTG	59.927	150	151-175	4	0.619726	+		2e-65	LysM domain-containing GPI-anchored protein [Medicago truncatula] >gi|355490092|gb|AES71295.1| LysM domain-containing GPI-anchored protein [Medicago truncatula]
MSE558	Unigene31120_zihuamuxu_941_1	ACA(5)	TTTCAAGATGGGAAGAACAACTC	59.623	GTGGAGGAAGGAAGAGAAGAAGG	61.896	178	162-182	4	0.660227	+	+	1e-155	Two-component response regulator ARR1 [Medicago truncatula] >gi|124361203|gb|ABN09175.1| Homeodomain-related [Medicago truncatula] >gi|355499932|gb|AES81135.1| Two-component response regulator ARR1 [Medicago truncatula]
MSE559	Unigene31120_zihuamuxu_942_1	GGT(5)	CGATAATGCAGCTTATGAGTGTG	59.814	TAGCAGCATCATTAACAGAAGCA	60.055	156	160	1	0	+		1e-155	Two-component response regulator ARR1 [Medicago truncatula] >gi|124361203|gb|ABN09175.1| Homeodomain-related [Medicago truncatula] >gi|355499932|gb|AES81135.1| Two-component response regulator ARR1 [Medicago truncatula]
MSE560	Unigene31150_zihuamuxu_1037_1	TG(6)	GCTTGTGTATTTTTGGCTTTTTG	60.051	CAGTTCCGGTTAAATCCCTAAGT	59.793	192	194-246	5	0.655999	+		-	No_hits
MSE562	Unigene31597_zihuamuxu_503_1	AAT(6)	CGTATGGTGGTGTGTCTAAGGTA	58.961	GCAGAAGCATTCCAATATTGTTC	59.989	151	159-177	6	0.751436	+		5e-31	PREDICTED: dof zinc finger protein DOF2.4-like [Glycine max]
MSE563	Unigene31780_zihuamuxu_157_1	CTT(5)	CTGAAACTGCTGAAGATATCGCT	60.055	CTTGAGGTGTCGCTGTGATATTC	61.048	198	179-193	3	0.565947	+		1e-137	Dihydrolipoyllysine-residue acetyltransferase component of pyruvate dehydrogenase complex, partial [Medicago truncatula] >gi|355503342|gb|AES84545.1| Dihydrolipoyllysine-residue acetyltransferase component of pyruvate dehydrogenase complex, partial [Medicago truncatula]
MSE566	Unigene31831_zihuamuxu_576_1	TGA(6)	GAATTAGAGAAGGAGGAGGTGGA	60.082	TCCTGATTTGAAAAGTTGTGTGA	59.64	196	190-208	4	0.617889	+	+	1e-152	60S ribosomal export protein NMD3 [Medicago truncatula] >gi|355512119|gb|AES93742.1| 60S ribosomal export protein NMD3 [Medicago truncatula]
MSE567	Unigene3185_zihuamuxu_112_1	TTC(5)	TCTCCTCATAATTGCATTTGCTT	60.108	CTTTTCGACGAACTCGAAGAGTA	60.062	178	172-187	5	0.689739	+	+	1e-70	Zinc finger protein CONSTANS-like protein [Medicago truncatula] >gi|355517159|gb|AES98782.1| Zinc finger protein CONSTANS-like protein [Medicago truncatula]
MSE568	Unigene31886_zihuamuxu_915_1	CTC(6)	ACTGGCAGATCAAAGGTATCAAA	60.014	TGCAATGGAGAGATTGGATAAAC	60.326	178	170-191	6	0.712241	+	+	0	Bromodomain-containing factor [Medicago truncatula] >gi|355482882|gb|AES64085.1| Bromodomain-containing factor [Medicago truncatula]
MSE569	Unigene31925_zihuamuxu_1046_1	AGA(5)	ATGTTTCCATGCTTTCACAATCT	59.891	CTCTCACTCTCATCCTCTTCTCG	59.77	192	184-202	5	0.622106	+	+	3e-96	uncharacterized protein LOC100499829 [Glycine max]
MSE570	Unigene3192_zihuamuxu_717_1	TTC(6)	TTATTAGTAGAGGAAATCGGGGG	59.731	TGAGAAGGTTGCTGTTGAAGAAT	60.289	150	155-163	3	0.4992	+		0	F-box family protein [Medicago truncatula] >gi|355490813|gb|AES72016.1| F-box family protein [Medicago truncatula]
MSE571	Unigene31938_zihuamuxu_343_1	TA(6)	AAGTTCAGAGTTCCATTCCATGA	59.99	AGTAAGAACAACGAGCGTGAAAG	59.996	189	185-190	3	0.4918	+	+	1e-128	Baculoviral IAP repeat-containing protein [Medicago truncatula] >gi|355512748|gb|AES94371.1| Baculoviral IAP repeat-containing protein [Medicago truncatula]
MSE572	Unigene31955_zihuamuxu_874_1	AGA(5)	CAAGCATAGCAAATTGAACAGAA	59.437	TGAATATGGCCCTTAGTATTGCT	59.082	171	175-188	2	0.304688	+		8e-31	PREDICTED: uncharacterized protein LOC100798512 [Glycine max]
MSE573	Unigene31960_zihuamuxu_260_1	GGT(5)	AATTTTCCACAACCTATGGCTTT	60.12	GTGTTGTTGCTGTTGTTGATGAT	59.957	192	178-192	4	0.636735	+	+	0	Transcription factor PCF2 [Medicago truncatula] >gi|355510108|gb|AES91250.1| Transcription factor PCF2 [Medicago truncatula]
MSE574	Unigene31999_zihuamuxu_289_1	CTT(5)	TCTTCATTCACTCGCTCTCCTAC	60.033	GGAGATGTGTGAGAGAAATCTGG	60.125	177	166-186	4	0.600323	+		2e-52	Zinc finger protein VAR3 [Medicago truncatula] >gi|355499765|gb|AES80968.1| Zinc finger protein VAR3 [Medicago truncatula]
MSE575	Unigene32015_zihuamuxu_724_1	TCT(5)	ATCCCGTTCTGTACCATACACC	60.004	AGTAAGATTCTTCCCCACCTGAC	59.888	175	179	1	0	+	+	3e-64	PREDICTED: uncharacterized membrane protein At1g16860-like [Glycine max]
MSE577	Unigene32063_zihuamuxu_550_2	ACC(6)	GACACCAACCATACCCTGATAAA	59.994	TGAGATTATAGTGGTGGTTTCGG	60.243	157	157-166	3	0.5632	+	+	2e-09	Proline-rich protein [Medicago truncatula] >gi|355483329|gb|AES64532.1| Proline-rich protein [Medicago truncatula]
MSE578	Unigene32063_zihuamuxu_551_1	ACC(5)	CCGAAACCACCACTATAATCTCA	60.243	GTGGTTTGATGGTTGTTTATTCC	59.515	173	175-180	2	0	+		2e-09	Proline-rich protein [Medicago truncatula] >gi|355483329|gb|AES64532.1| Proline-rich protein [Medicago truncatula]
MSE580	Unigene32149_zihuamuxu_428_1	CTT(5)	GAATTTCTCCAACAACACCTTCA	60.379	AAACGCTTCAGAAGAAGGAAAAT	59.799	182	178-183	2	0.21491	+	+	8e-53	Pentatricopeptide repeat-containing protein [Medicago truncatula] >gi|355515488|gb|AES97111.1| Pentatricopeptide repeat-containing protein [Medicago truncatula]
MSE581	Unigene32172_zihuamuxu_1026_1	TAT(5)	AAATCGTTGAGCTGCACTTAGAG	60.089	TGTTGGAATGAACATTGTTGGTA	60.138	151	150-177	7	0.772725	+	+	1e-115	Octicosapeptide/Phox/Bem1p [Medicago truncatula]
MSE585	Unigene32198_zihuamuxu_141_1	ATCAAC(4)	GGTAACAGTACTAACGACGAGGG	59.142	TCAGAGAAGGAGAAAACGATCTG	60.005	163	146-175	5	0.740934	+		0	Photosystem II CP47 chlorophyll apoprotein [Medicago truncatula] >gi|355501960|gb|AES83163.1| Photosystem II CP47 chlorophyll apoprotein [Medicago truncatula]
MSE586	Unigene32199_zihuamuxu_792_1	CTAT(5)	TGCTACAAACTTTTTCTTTTCGG	59.824	CCAAAGGTTGGATAGTTTGATGA	60.223	193	185-204	4	0.685388	+		9e-39	sphingosine kinase [Lotus japonicus]
MSE587	Unigene32199_zihuamuxu_793_1	TCAAT(4)	CTTCTCTTCTCTGGTTTGCTTTG	59.698	TAGGGTTTGTTTGAGGATTACGA	59.886	185	188-193	2	0.372925	+	+	9e-39	sphingosine kinase [Lotus japonicus]
MSE590	Unigene32249_zihuamuxu_284_1	ATG(6)	TACTAGGAGGTGGAGGAGGTTTC	60.009	TCAATCTTCTCAACTTCTCGCTC	60.144	200	196-211	5	0.724988	+	+	0	PREDICTED: uncharacterized protein LOC100306569 [Glycine max]
MSE591	Unigene32267_zihuamuxu_37_1	CCT(5)	TCTTGCTGCTTCTCATCTTTCTT	59.797	GGAGAGGTGGTGGTTATTGGTAT	60.354	154	151-163	4	0.701251	+		0	BZIP transcription factor bZIP107 [Medicago truncatula] >gi|355519434|gb|AET01058.1| BZIP transcription factor bZIP107 [Medicago truncatula]
MSE592	Unigene32267_zihuamuxu_38_1	ATG(5)	GGTCATCTTGATTTCCACTCTGA	60.49	GATGATGTGGTTGTGAATCATTG	60.111	154	149-156	3	0.583664	+		0	BZIP transcription factor bZIP107 [Medicago truncatula] >gi|355519434|gb|AET01058.1| BZIP transcription factor bZIP107 [Medicago truncatula]
MSE593	Unigene32267_zihuamuxu_39_1	ATG(7)	TGAGGATGAAGATGATGAGTCTG	59.298	AACCTCAAGAGGGTTCCTGTTAC	59.922	154	143-156	5	0.642303	+	+	0	BZIP transcription factor bZIP107 [Medicago truncatula] >gi|355519434|gb|AET01058.1| BZIP transcription factor bZIP107 [Medicago truncatula]
MSE597	Unigene32300_zihuamuxu_120_1	TTC(5)	GACGAACAACAGATTGAGAAACC	60.033	TGATGAACTCTCTTCAATTCCGT	60.123	175	185-241	5	0.733328	+		1e-105	PREDICTED: uncharacterized protein LOC100777995 [Glycine max]
MSE598	Unigene32313_zihuamuxu_619_5	CAC(5)	TTACCCGCTCCCTTTAACTATTC	59.887	GAAACTGAAACTGAAACTGCGAC	60.329	179	179-185	3	0.590223	+	+	0	Protein FAM188A [Medicago truncatula] >gi|355481166|gb|AES62369.1| Protein FAM188A [Medicago truncatula]
MSE599	Unigene32317_zihuamuxu_828_1	GCA(6)	AGATATCCCAGGCACTTCTCTCT	59.764	GATCTCTGGAACTGTGGATTTTG	59.99	157	153	1	0	+	+	0	Protein FAM48A [Medicago truncatula] >gi|355521370|gb|AET01824.1| Protein FAM48A [Medicago truncatula]
MSE600	Unigene32331_zihuamuxu_1141_1	CGC(5)	TAATTACCGAATCCAATCCAATG	59.928	ACCAATGAGTGGTAGGAGTTTGA	59.914	163	150-159	2	0.3648	+		1e-174	PREDICTED: uncharacterized protein LOC100775527 [Glycine max]
MSE603	Unigene32357_zihuamuxu_109_1	AT(6)	GAAATCCAACAATGCAGAGAATC	59.965	GTGGTTGGTGCATTATCACATTA	59.644	158	166-188	3	0.590057	+	+	0	Adiponectin receptor protein [Medicago truncatula] >gi|355510483|gb|AES91625.1| Adiponectin receptor protein [Medicago truncatula]
MSE606	Unigene32402_zihuamuxu_597_1	ACG(5)	ACAGTGTACTCCGAGAGCGATTA	60.329	GGAGACTTTGGATTTGAGGTCTT	59.995	180	177-211	4	0.697488	+	+	5e-95	PREDICTED: BTB/POZ domain-containing protein At4g08455-like [Glycine max]
MSE607	Unigene32418_zihuamuxu_588_1	CA(6)	CTCTTTCTCAAATCACGTTTGCT	59.941	TGGATGGAAGAATAAGGATGATG	60.157	175	196-206	2	0.372925	+	+	3e-59	PHD and RING finger domain-containing protein [Medicago truncatula] >gi|355501196|gb|AES82399.1| PHD and RING finger domain-containing protein [Medicago truncatula]
MSE608	Unigene32434_zihuamuxu_1292_1	AAT(6)	ATTGACAAACTTGATCAGCTTCC	59.65	TGGTTATGATGATTGTTCTGCTG	60.011	176	176--178	2	0.304688	+	+	0	Transcription factor PCF5 [Medicago truncatula] >gi|355502027|gb|AES83230.1| Transcription factor PCF5 [Medicago truncatula]
MSE609	Unigene3243_zihuamuxu_806_1	GTG(6)	TCGAAGAAGGACTGATGGATATG	60.457	GCTTCTCAAGCTATGTTATCCGA	59.897	167	158-168	3	0.535494	+		0	Squamosa promoter binding protein [Medicago truncatula] >gi|355520715|gb|AET01169.1| Squamosa promoter binding protein [Medicago truncatula]
MSE610	Unigene32476_zihuamuxu_95_1	TCTCAA(4)	GAGTGATGGGTACAATGTTTGGT	60.033	ACTGGAAGCAACGAAGAGAGATT	60.774	170	165	1	0	+	+	0	PREDICTED: eukaryotic initiation factor 4A-15-like [Glycine max]
MSE611	Unigene32480_zihuamuxu_83_1	TGT(6)	TTGCTGAATTTTGTCCTGTACCT	60.048	AAATGCTTATTCAACACCACCAC	60.163	195	182-202	6	0.745725	+	+	7e-85	PREDICTED: ZF-HD homeobox protein At4g24660-like [Glycine max]
MSE612	Unigene3250_zihuamuxu_1318_1	GCA(5)	AGAAGATGCAGTCGTTGTTGC	60.456	TCATACTCGTATTTTGACAGGGC	60.377	198	196	1	0	+	+	5e-95	PREDICTED: uncharacterized protein LOC100815277 [Glycine max]
MSE613	Unigene32510_zihuamuxu_208_1	GGT(5)	TGAATGAGGGTAAAGTATGTGGG	60.116	ATTAAGCTCTTTCTTCCACCACC	60.018	160	163	1	0	+	+	1e-154	PREDICTED: uncharacterized protein LOC100809675 [Glycine max]
MSE615	Unigene32542_zihuamuxu_527_1	CCG(5)	CGCATCTTCTTATCTTGAACTCG	60.389	ATTTTTCCACCGGTGATTACTCT	60.121	198	193	1	0	+	+	4e-81	Zinc finger CCCH domain-containing protein [Medicago truncatula] >gi|355495797|gb|AES77000.1| Zinc finger CCCH domain-containing protein [Medicago truncatula]
MSE616	Unigene32550_zihuamuxu_731_1	TCC(5)	GTATATGGTGGTGTAGGGGTGAA	59.885	CATATTTGAAGGATGTCCCCATA	59.922	150	138-154	4	0.636698	+	+	0	Two-component response regulator-like APRR2 [Medicago truncatula] >gi|355508564|gb|AES89706.1| Two-component response regulator-like APRR2 [Medicago truncatula]
MSE617	Unigene32556_zihuamuxu_894_1	TGC(5)	TTTCATGTTCACCTTCTTCAGGT	60.026	GCTTTGTGATGGCAAAGACTAAT	59.685	159	154-170	6	0.759025	+	+	8e-64	ABC transporter C family protein [Medicago truncatula] >gi|355480595|gb|AES61798.1| ABC transporter C family protein [Medicago truncatula]
MSE619	Unigene32577_zihuamuxu_424_1	ATA(5)	GGACTCAGCAACTTAAAAACCCT	60.05	GGTCTCAAACACTGAATCCTCAC	60.031	182	187-204	3	0.472252	+	+	1e-139	Zinc finger CCHC domain-containing protein [Medicago truncatula] >gi|355510812|gb|AES91954.1| Zinc finger CCHC domain-containing protein [Medicago truncatula]
MSE621	Unigene32593_zihuamuxu_365_1	CCA(5)	AAAGAGGATAGGAATGGATCAGC	59.951	TTTAAGATACAGAGAAGGCGCAG	60.05	185	183-195	2	0.21491	+	+	1e-114	PREDICTED: protein DEHYDRATION-INDUCED 19-like [Glycine max]
MSE622	Unigene32608_zihuamuxu_206_1	ACA(5)	ACAAACCCACACTAGACTCATGC	60.47	GTGAGGGTTAGTTTGGAGAGGTC	60.395	181	174-181	2	0.3648	+	+	1e-113	PREDICTED: uncharacterized protein LOC100795813 [Glycine max]
MSE623	Unigene32616_zihuamuxu_310_1	CAA(5)	TAACCATCTGCTTCAACCATCTT	60.014	TAAAGCAGCTACAACTACCCACC	59.736	188	189	1	0	+	+	0	Ribosome maturation factor rimM [Medicago truncatula] >gi|355523914|gb|AET04368.1| Ribosome maturation factor rimM [Medicago truncatula]
MSE624	Unigene32628_zihuamuxu_53_1	TAACAA(4)	TCCTCATGAACATGAAACAGCTA	59.761	TAGTAGGAGACGGAACAGGATCA	60.137	152	144-149	2	0.3648	+		1e-150	Remorin, C-terminal region [Medicago truncatula]
MSE625	Unigene3262_zihuamuxu_1211_1	CAG(5)	CATTCTGAGAAGGCTGGCTAGTA	60.048	GTAAACCATCTGGGTCTTCTCCT	59.888	183	180	1	0	+	+	1e-160	MYB transcription factor MYB107 [Medicago truncatula] >gi|355486609|gb|AES67812.1| MYB transcription factor MYB107 [Medicago truncatula]
MSE627	Unigene32660_zihuamuxu_419_1	ATT(5)	GACATACCTCCTGCAAAACACTC	60.054	GGCCAACATAAGTGAACCAAGT	60.282	158	160-183	2	0.372925	+		7e-61	Replication protein A1-like protein [Medicago truncatula] >gi|355501939|gb|AES83142.1| Replication protein A1-like protein [Medicago truncatula]
MSE628	Unigene32661_zihuamuxu_307_1	GTG(5)	AGGCAACTCATGTGGGAAATAAT	60.933	TGCCATCTACCAGATGATACCTT	59.87	196	189-199	2	0.21491	+	+	0	translation initiation factor-related [Trifolium repens]
MSE629	Unigene3266_zihuamuxu_787_1	TGG(6)	TTTTGCTTTGCAAGATTTTAAGC	59.922	TGTTGCTGCTGCTTATTATTCAA	59.93	177	177-194	4	0.635022	+	+	7e-78	Dof21 [Glycine max] >gi|112363396|gb|ABI16022.1| Dof21 [Glycine max]
MSE631	Unigene32687_zihuamuxu_270_1	TTC(5)	TCCAATAACTCTCTCCCTTCTCC	60.082	AAAGAGAACCAACAGAAAGAGCA	59.573	154	150-165	3	0.529779	+	+	1e-140	Transcription factor PCF2 [Medicago truncatula] >gi|355481774|gb|AES62977.1| Transcription factor PCF2 [Medicago truncatula]
MSE633	Unigene32703_zihuamuxu_1222_1	TA(8)	GTCTGTTCTTGTGAGCACAACTG	60.006	ATTTAGAGTTCTGGAATGCCTCC	59.984	194	190-225	6	0.69342	+		1e-91	DnaJ-like zinc-finger protein [Medicago truncatula] >gi|355481846|gb|AES63049.1| DnaJ-like zinc-finger protein [Medicago truncatula]
MSE634	Unigene32722_zihuamuxu_912_1	GAA(5)	GATTCATTGTTCGAGTCCATAGG	59.849	CATCTTCTTCATCATCTCCCAAA	60.437	193	194	1	0	+	+	1e-177	E3 ubiquitin-protein ligase UPL3 [Medicago truncatula] >gi|355508251|gb|AES89393.1| E3 ubiquitin-protein ligase UPL3 [Medicago truncatula]
MSE635	Unigene32735_zihuamuxu_892_1	CACTCC(4)	ATCACCTTTCTCTCTTCTTTCCG	60.241	AGAATACGATTGAGTGCATCACC	60.395	178	162-195	5	0.719307	+	+	4e-97	Serine/threonine protein kinase mTOR [Medicago truncatula] >gi|355511979|gb|AES93602.1| Serine/threonine protein kinase mTOR [Medicago truncatula]
MSE636	Unigene32752_zihuamuxu_359_1	TTC(7)	CTCATCATCGCAAATCTTCTTCT	59.87	AACATTGAAGCTGAATTGTTGCT	60.183	167	162-192	7	0.768436	+	+	0	PREDICTED: uncharacterized protein LOC100808838 [Glycine max]
MSE637	Unigene32760_zihuamuxu_363_1	ATT(5)	TACGGCTAGGGCTTAAGATTGAT	60.456	TTCTCACACAATAGTAGCAGCCA	59.955	198	196-215	5	0.681719	+	+	1e-135	PREDICTED: uncharacterized protein LOC100801731 [Glycine max]
MSE639	Unigene32825_zihuamuxu_1145_1	TCA(5)	CACAACACAGGAACCAGAACATA	59.944	AGCCATACCAGTAGACCATTTCA	59.906	190	189-204	4	0.55488	+	+	0	ATP synthase protein I [Medicago truncatula] >gi|355508634|gb|AES89776.1| ATP synthase protein I [Medicago truncatula]
MSE640	Unigene32860_zihuamuxu_338_1	ATT(5)	CCATATTCAAAGGGTTGTTGAAG	59.76	ATTCTTGGCTGTTGAATCTGAAA	60.122	176	175-188	4	0.592198	+	+	4e-79	BZIP transcription factor ATB2 [Medicago truncatula] >gi|355493019|gb|AES74222.1| BZIP transcription factor ATB2 [Medicago truncatula]
MSE641	Unigene32867_zihuamuxu_1058_1	GAT(5)	TATCTGAATGGTGGGAGATTGAG	60.326	CACTAGCAGCAATAAACATGGTG	59.72	197	198-212	5	0.657382	+	+	1e-137	uncharacterized protein LOC100784201 [Glycine max]
MSE642	Unigene32895_zihuamuxu_1275_1	TAGTG(4)	CAAGGAAATTGATGAATGGAAAA	60.168	TGGAAATGAAAGGAAGCAAATTA	59.961	196	195-207	3	0.529779	+	+	9e-87	nodulin 26-like protein [Medicago truncatula]
MSE643	Unigene32900_zihuamuxu_40_1	TCA(6)	CTGTCAGGTGAAGAATTAGTCGG	60.171	AGGTAAGGCAAATTCCGATAGAG	60.001	193	194	1	0	+	+	1e-114	PREDICTED: uncharacterized protein LOC100777000 isoform 1 [Glycine max]
MSE644	Unigene32919_zihuamuxu_1086_1	GAA(6)	ATTTTTGGATGCTTGAATTCTGA	59.963	GATGATGTATTTGTTGACTGCGA	60.017	184	187-194	2	0	+	+	1e-104	uncharacterized protein LOC100815202 [Glycine max]
MSE645	Unigene32954_zihuamuxu_700_1	CAC(5)	CTCCCTTAATGGCAGTGATAATG	59.871	CAGGTATAGGAGAAGTTGCAGGA	59.791	158	156	1	0	+	+	0	PREDICTED: uncharacterized protein LOC100792490 [Glycine max]
MSE646	Unigene32979_zihuamuxu_440_1	ATC(5)	AAGGCCTAACGAAGAACAAAGTC	60.172	CAACTGAGATGACTAGAGGACCG	60.308	195	194	1	0	+	+	1e-132	Membrane attack complex component/perforin/complement C9 [Medicago truncatula]
MSE647	Unigene33057_zihuamuxu_288_1	ACC(5)	ACCGTAACATGACCACACTCTTT	59.846	TGAAAACTTCTTGAGGGTGAGTT	59.309	191	184-204	4	0.641399	+	+	2e-42	PREDICTED: UPF0503 protein At3g09070, chloroplastic-like [Glycine max]
MSE648	Unigene33084_zihuamuxu_1273_1	AAC(5)	ATAAATAAAAGCGCCAACAACAA	59.922	GATCATTGAGAAGAGGTGTGACC	59.994	161	153-167	5	0.727156	+	+	1e-79	nicotinate phosphoribosyltransferase-like protein [Medicago truncatula]
MSE649	Unigene33173_zihuamuxu_1256_1	AAG(6)	AAATCCTAACTGAATCAATCGCA	59.983	GAACATCAGTGCTGAGGAATCTT	59.771	184	173-195	4	0.666	+	+	5e-84	Thymus-specific serine protease [Medicago truncatula] >gi|355523376|gb|AET03830.1| Thymus-specific serine protease [Medicago truncatula]
MSE652	Unigene33474_zihuamuxu_226_1	CAA(5)	AGATTTCGATCTATCCACCACCT	60.216	GTGATTGAAGAAGTGAAAATGGG	59.864	174	172-178	2	0.3648	+		3e-80	Glycosyltransferase sugar-binding region containing DXD motif; Alpha 1,4-glycosyltransferase conserved region [Medicago truncatula]
MSE653	Unigene33642_zihuamuxu_980_1	TCT(6)	CTCCTTCACCTTCATCTTCTTCA	59.872	TAGTAGGTCTCCTACGGTCCACA	60.061	192	193-197	2	0.3648	+		2e-56	PREDICTED: uncharacterized protein LOC100808920 [Glycine max]
MSE654	Unigene33742_zihuamuxu_876_1	GGA(7)	AGGTCGGGGTTGATTAAGTAGC	60.712	AACCATACTCCCCAACTGTCTCT	60.286	165	164-167	2	0	+	+	9e-68	actin related protein [Populus trichocarpa] >gi|222866077|gb|EEF03208.1| actin related protein [Populus trichocarpa]
MSE656	Unigene33856_zihuamuxu_1219_1	TGC(6)	AGGATCCATAATTGGTTGTTGTG	59.994	CAATTATGTGAGAAGTGGAAGCC	60.014	189	187-190	2	0.304688	+	+	2e-88	PREDICTED: DNA-3-methyladenine glycosylase 1-like [Glycine max]
MSE657	Unigene33966_zihuamuxu_1117_1	TGA(5)	CCAAGAAGGAAGAGGAAGAGAAG	60.002	GTTTATCTGCAAAGCTCACCAGT	59.839	186	186	1	0	+	+	5e-60	uncharacterized protein LOC100777095 [Glycine max]
MSE658	Unigene34045_zihuamuxu_931_1	AAAC(5)	CGGAACATAGAAAAAGTCCAAAA	59.544	GGATCGTATGCTGGTAGTAGGTG	59.926	184	180-211	6	0.725659	+	+	2e-16	PREDICTED: uncharacterized protein LOC100806047 [Glycine max]
MSE660	Unigene34139_zihuamuxu_682_1	TGC(5)	GGAAGATTCTGACGAGGAGTTCT	60.253	ACTTCCAACTCTTCTTTCCAAGG	60.148	153	148-162	3	0.476755	+	+	1e-166	TBC1 domain family member 8B [Medicago truncatula] >gi|355481860|gb|AES63063.1| TBC1 domain family member 8B [Medicago truncatula]
MSE661	Unigene3435_zihuamuxu_376_1	TGT(5)	TCACCATCTTTTTCATTCTCCAT	59.828	TCCTTACCTTTTTGGAGGCTTAG	60.126	153	156-194	3	0.437738	+	+	1e-37	uncharacterized protein LOC100305509 [Glycine max]
MSE662	Unigene34720_zihuamuxu_951_1	TTG(5)	AATGGAAATGTGGAACAGAAAAA	59.745	TTTGGCGTATTTTGAGAGGTTTA	60.013	192	197	1	0	+	+	1e-148	U-box domain containing protein [Medicago truncatula] >gi|355514579|gb|AES96202.1| U-box domain containing protein [Medicago truncatula]
MSE663	Unigene3538_zihuamuxu_92_1	CCA(5)	ACTCTGCATCCACTTTCACATTC	60.552	TGAAAATCAAGAAGATTGTGGCT	60.122	199	195-202	3	0.472252	+	+	5e-53	PREDICTED: uncharacterized protein LOC100812014 [Glycine max]
MSE664	Unigene35490_zihuamuxu_512_5	TC(8)	CCATACTTCATTCCTTTCTTCCC	60.186	TGCTTGTACAAAGGTTGTGTTTG	60.116	168	166-192	5	0.642	+	+	2e-30	PREDICTED: uncharacterized protein LOC100802153 [Glycine max]
MSE667	Unigene35584_zihuamuxu_922_1	CTT(5)	GTAATGTGAGTCATGTCACTGCC	59.54	CCTTATGTGTGTAGTTGGAGGGA	60.281	151	154-167	4	0.66748	+	+	2e-38	Lectin receptor kinase-like protein [Medicago truncatula] >gi|355517524|gb|AES99147.1| Lectin receptor kinase-like protein [Medicago truncatula]
MSE668	Unigene35658_zihuamuxu_5_1	TGT(6)	ATAGCTGGAACTGGTGATGTTGT	59.942	GGACAAGAGCCTTTTTCCTATTC	59.642	193	188-213	5	0.606815	+		2e-17	PREDICTED: uncharacterized protein LOC100267683 [Vitis vinifera]
MSE669	Unigene35671_zihuamuxu_100_1	GT(7)	ATCAACTCGATTTGTTTGGTTTG	60.263	TCAATTCAACCCTCTTGTTAGGA	59.987	158	160-187	4	0.547428	+	+	1e-30	Vacuolar protein [Medicago truncatula] >gi|215598344|tpg|DAA06358.1| TPA_inf: ARO1-like protein 1 [Medicago truncatula] >gi|355513516|gb|AES95139.1| Vacuolar protein [Medicago truncatula]
MSE670	Unigene35882_zihuamuxu_188_1	TTC(5)	TTACCCCTCCAACCTTTCATAAT	59.962	TGCTTGTCAATGATGTCTTGTCT	59.795	200	200-203	2	0.372925	+	+	4e-30	Dual specificity tyrosine-phosphorylation-regulated kinase [Medicago truncatula] >gi|355517977|gb|AES99600.1| Dual specificity tyrosine-phosphorylation-regulated kinase [Medicago truncatula]
MSE671	Unigene3595_zihuamuxu_999_1	GA(8)	AAAAGGTTTGATCTTTGGAGAGG	59.992	TTAATTTCGTGTTCTTCACAGCA	59.808	173	173-201	4	0.666	+	+	0	PREDICTED: ATP-dependent helicase ULS1-like [Glycine max]
MSE672	Unigene36000_zihuamuxu_275_1	CT(6)	AATTATGATAGAATCGACCCGGA	60.847	CTCATCGTTGGGATTAATCATTG	60.552	188	191	1	0			4e-10	hypothetical protein MTR_4g082540 [Medicago truncatula] >gi|355508823|gb|AES89965.1| hypothetical protein MTR_4g082540 [Medicago truncatula]
MSE673	Unigene36003_zihuamuxu_928_1	ATATA(4)	TCTACCTGGCATGCTTTTGTTAC	60.533	AGAAGGGTTAGGTGGTGAAGAAG	60.043	186	189-196	3	0	+	+	1e-23	Spinster-like protein [Medicago truncatula] >gi|355509391|gb|AES90533.1| Spinster-like protein [Medicago truncatula]
MSE674	Unigene3602_zihuamuxu_1201_1	CA(6)	AAAACATGCATTCACACTCACAC	59.957	AGCTGTTTCTGCCTTTTTCTTCT	60.07	189	200-205	2	0	+		3e-58	uncharacterized protein LOC100527780 [Glycine max]
MSE676	Unigene36118_zihuamuxu_741_1	CTT(5)	AATCCTCTCAAAGGAGAACAAAG	58.09	TAAAATGATGTTGGAGCGCTATT	60.006	188	192-200	2	0	+	+	6e-06	MAR-binding protein [Cucumis melo subsp. melo]
MSE677	Unigene36183_zihuamuxu_635_1	AG(7)	GGAAAAGAATGAAGGGAAGAACA	60.784	ATTGAAAAGCAATGGATGAGAGT	59.149	190	202-221	4	0.599441	+	+	-	No_hits
MSE679	Unigene36266_zihuamuxu_556_1	CT(7)	CCCAACCAATAATTAAATCCACA	59.838	CCCCATCAGATATGCTTTTGTAA	60.207	175	173-194	5	0.700187	+	+	8e-21	WD repeat-containing protein [Medicago truncatula] >gi|358344639|ref|XP_003636395.1| WD repeat-containing protein [Medicago truncatula] >gi|355477535|gb|AES58738.1| WD repeat-containing protein [Medicago truncatula] >gi|355502330|gb|AES83533.1| WD repeat-containing protein [Medicago truncatula]
MSE680	Unigene3629_zihuamuxu_2_1	TTC(5)	GATGCATATGAAAGAAAAGTGGG	59.857	TTCCCTCTCACAAGACTTTCTCA	60.401	179	182-198	4	0.555583	+		0	PREDICTED: uncharacterized protein At5g41620-like [Glycine max]
MSE681	Unigene3648_zihuamuxu_914_1	GAA(5)	AGTTCCGATCTAACAACCGTGTA	59.941	ACTTCAGGTCGAGAAGAGAGGTT	59.938	173	177	1	0	+	+	2e-48	PREDICTED: phosphatidylinositol glycan anchor biosynthesis class U protein-like [Glycine max]
MSE682	Unigene36504_zihuamuxu_501_1	CCT(5)	GAACACTATCCACCACCTCCTTA	59.402	TGGTTGAGTATTTGTTGTTGCAT	59.438	192	192-213	4	0.667425	+	+	6e-68	PREDICTED: RING finger protein 157-like [Glycine max]
MSE684	Unigene3666_zihuamuxu_178_1	CAG(6)	TATGACAGGCCAAGTAAAGCAGT	60.195	ACTGGTAGAAGCGGTTACTGGAT	60.423	198	201	1	0	+	+	3e-71	TCP1 protein [Lupinus albus]
MSE688	Unigene3683_zihuamuxu_929_1	TC(8)	TTTCCCAACTCAGTCACCTTCTA	60.151	TTGATTTGTGAAAAGGGGTAGTG	60.255	178	182-216	4	0.626145	+	+	-	No_hits
MSE689	Unigene36846_zihuamuxu_1099_1	GTG(5)	AACGGTCCAAAATAATGTGAAGA	59.765	AAATGTCCACCATCACCACTATC	59.997	182	182	1	0	+	+	3e-58	PREDICTED: formin-like protein 20-like [Glycine max]
MSE690	Unigene36867_zihuamuxu_932_1	AAT(5)	TGAAGTTCAACTCAACTGCCATA	59.799	TGTTTCAAAGAGGTTCTGGTGTT	60.061	185	187-217	8	0.798981	+	+	3e-28	Kinesin-1 [Medicago truncatula] >gi|355512548|gb|AES94171.1| Kinesin-1 [Medicago truncatula]
MSE691	Unigene36965_zihuamuxu_414_1	CAT(5)	TCGTAAAACACAAGAAACAGCAA	59.845	AGATGAAGAATTTTCGGTGTTGA	59.994	187	192-200	2	0.304688	+		7e-50	Ectonucleotide pyrophosphatase/phosphodiesterase family member [Medicago truncatula] >gi|355524652|gb|AET05106.1| Ectonucleotide pyrophosphatase/phosphodiesterase family member [Medicago truncatula]
MSE692	Unigene36967_zihuamuxu_1260_1	CCT(5)	TGCAAGAAAAGAAAGAAGCATGT	60.408	CATCTGAATAGCATCTGCTTGAA	59.51	169	164-171	2	0.345679	+	+	1e-124	Small subunit processome component-like protein [Medicago truncatula] >gi|355490698|gb|AES71901.1| Small subunit processome component-like protein [Medicago truncatula]
MSE695	Unigene37096_zihuamuxu_201_1	TTG(6)	TTGATTGGTCTTAACCCTTCTGA	59.987	CCTCACTTTCAACATCACAACAA	60.06	152	148-154	3	0.476755	+		1e-107	KANADI like transcription factor [Medicago truncatula] >gi|355489712|gb|AES70915.1| KANADI like transcription factor [Medicago truncatula]
MSE696	Unigene37173_zihuamuxu_1206_1	CCA(5)	TCAATCAATCAATCACAATTCCA	60.181	AGCTAGGAAGAGGATGAAGATGG	60.229	177	182	1	0	+	+	5e-36	Membrane-bound transcription factor site-1 protease [Medicago truncatula] >gi|355495698|gb|AES76901.1| Membrane-bound transcription factor site-1 protease [Medicago truncatula]
MSE697	Unigene37189_zihuamuxu_615_1	AC(6)	CAACAATTAACCTGCAACGTACA	59.974	CCTTCTCTACTCACTTCTGGCCT	60.426	162	167-193	4	0.484682	+		-	No_hits
MSE698	Unigene371_zihuamuxu_342_1	TGC(5)	TGACTATTGAAACTTGGGCTCAT	60.014	CGTCTTTAACCTAAACCCGATTC	60.232	151	158	1	0	+	+	1e-45	PREDICTED: uncharacterized protein LOC100817993 [Glycine max]
MSE699	Unigene37211_zihuamuxu_28_1	ATG(5)	AAATTTGAGGTTGTTGCATCTTG	60.389	TCTCCTTCAACAACTCATCATCA	59.726	188	200	1	0	+	+	1e-71	Maturase K [Medicago truncatula] >gi|355503797|gb|AES85000.1| Maturase K [Medicago truncatula]
MSE701	Unigene37281_zihuamuxu_259_1	ACC(6)	CTTTCTCTCTTGTTCACGATGCT	60.068	GTTGTGGTGGTAAAGGAAATTGA	60.136	180	173-176	2	0	+		1e-111	DnaJ homolog subfamily B member [Medicago truncatula] >gi|355482310|gb|AES63513.1| DnaJ homolog subfamily B member [Medicago truncatula]
MSE703	Unigene37344_zihuamuxu_737_1	ATTC(5)	TCTCAAGAAACCAAGAAAAACCA	60.129	ATAAGATGACACCCATGCCTATG	60.109	193	196-209	4	0.631314	+	+	2e-39	RING finger protein [Medicago truncatula] >gi|355478606|gb|AES59809.1| RING finger protein [Medicago truncatula]
MSE705	Unigene37411_zihuamuxu_500_1	CCA(5)	AAAAATCAATGGAGGAGGAGAAG	59.958	GATTTTTGGTCACAAGAGGAAGA	59.623	199	202-217	5	0.704046	+	+	1e-36	WRKY transcription factor [Medicago truncatula] >gi|355483763|gb|AES64966.1| WRKY transcription factor [Medicago truncatula]
MSE707	Unigene3785_zihuamuxu_1121_1	GTT(6)	GCGCCTATTTATATGGATCTGTT	58.625	ATTCCATTCCATAACGCTGTTTA	59.761	184	181-207	6	0.743922	+		2e-64	Natural resistance-associated macrophage protein [Medicago truncatula] >gi|358348881|ref|XP_003638470.1| Natural resistance-associated macrophage protein [Medicago truncatula] >gi|355502756|gb|AES83959.1| Natural resistance-associated macrophage protein [Medicago truncatula] >gi|355504405|gb|AES85608.1| Natural resistance-associated macrophage protein [Medicago truncatula]
MSE708	Unigene3877_zihuamuxu_263_1	TGAAT(4)	GCGCGAAGAAACCTTATATCATT	60.777	TGAAATGAATGATCAGATAGCGA	59.696	184	182-186	2	0	+	+	3e-52	PREDICTED: uncharacterized protein LOC100810772 [Glycine max]
MSE710	Unigene3877_zihuamuxu_265_1	ATG(5)	TTCCAACGGTTATACTTCTGCAT	59.912	CAATACCAGGAGGTATATTCGCA	60.226	188	185-188	2	0	+	+	3e-52	PREDICTED: uncharacterized protein LOC100810772 [Glycine max]
MSE712	Unigene3905_zihuamuxu_1123_1	TCT(5)	AGATCCTTCTGTGCCTCTTCTCT	60.034	TGTCAGATTCTGGTCTTCACTCA	59.899	198	208-236	4	0.666	+	+	1e-117	PREDICTED: Glycine max uncharacterized protein LOC100775189 (LOC100775189), mRNA
MSE713	Unigene3908_zihuamuxu_987_1	AC(6)	CTAGTTCTATCTGACACCACCGC	60.199	ATTTGGTTTCTGAAATTTTGCTG	59.549	161	165-201	5	0.651852	+	+	-	No_hits
MSE714	Unigene3962_zihuamuxu_838_1	TCA(5)	TTTCTACCTCCTCGTCATCAAAA	60.116	ATGAAAGTGGTGAAGAGGAACAA	60.026	159	140-153	6	0.729368	+	+	1e-142	PREDICTED: uncharacterized protein LOC100815794 [Glycine max]
MSE716	Unigene4070_zihuamuxu_420_1	AAC(5)	CATCAAGAAGATCATCAGCATCA	60.228	TCAATCTTAGCCATTCCAACACT	60.014	181	180	1	0	+	+	1e-41	PREDICTED: uncharacterized protein LOC100803346 [Glycine max]
MSE717	Unigene4086_zihuamuxu_785_1	AGA(5)	CATTTCCTCAACACCACAGAGAT	60.409	AAACTCAGCAATACCCAACTGAA	60.048	173	156-176	4	0.636735	+	+	3e-32	gamma tocopherol methyltransferase [Medicago truncatula]
MSE718	Unigene4122_zihuamuxu_88_1	ATC(6)	AGCTGCTTTGTTTTTCTTTGTTG	59.979	CTAACACCAAGCATCTTGGAAAG	60.169	155	149-152	2	0	+	+	2e-79	RNA-binding region RNP-1 (RNA recognition motif); Pyridoxal-dependent decarboxylase [Medicago truncatula]
MSE720	Unigene4180_zihuamuxu_1144_1	AAC(6)	TTGAGCAGTTGTTTTGTGAAAGA	59.949	GAATTTGGAGAAGAATGATGGTG	59.828	168	145-173	9	0.844393	+	+	7e-16	PREDICTED: uncharacterized protein LOC100261913 [Vitis vinifera]
MSE722	Unigene4421_zihuamuxu_8_1	TCA(5)	TTTACAGCTTTGGTTGTGGTTCT	60.082	TTTTCCCATGAAGATGAAGAAGA	60.061	167	166	1	0	+	+	1e-41	PREDICTED: E3 ubiquitin-protein ligase RGLG2-like [Glycine max]
MSE723	Unigene451_zihuamuxu_209_1	CTT(5)	TTTTCCATTTCCTCTTTTCCTTC	59.943	AAAAGCAAGAGACCAACATCAAG	59.812	199	186-237	4	0.666	+	+	3e-21	PREDICTED: uncharacterized protein LOC100803387 [Glycine max]
MSE725	Unigene5355_zihuamuxu_1054_1	AGA(6)	GACCTCTTCCGAGTTCTTTCTTC	59.888	GTCTCCTCTTCAGAGTCCTCTCC	60.01	199	205-217	2	0	+	+	6e-86	Calcium-dependent protein kinase [Medicago truncatula] >gi|355478620|gb|AES59823.1| Calcium-dependent protein kinase [Medicago truncatula]
MSE726	Unigene5443_zihuamuxu_305_1	ACA(6)	ACTGCTCTCGTTATTACCGGTCT	60.546	CCGGAGGATTAGGTGGATTACTA	60.543	181	174-187	4	0.624435	+	+	2e-57	Defensin fusion [Medicago truncatula] >gi|355486091|gb|AES67294.1| Defensin fusion [Medicago truncatula]
MSE728	Unigene590_zihuamuxu_349_1	GTT(15)	GTCGGTAGCATTTGTGTTGTTTT	60.321	CACTTCGGAATGGTGTTTACAAT	60.156	188	170-183	4	0.547428	+	+	1e-154	PREDICTED: B2 protein-like [Glycine max]
MSE729	Unigene595_zihuamuxu_683_1	GAGAAT(4)	AAACCCAGGAAGTCTATTGCATC	60.707	TTTCATTTCATGATCTCCGTCTT	59.959	156	150-174	5	0.745876	+		0	Aminoacyl-tRNA synthetase [Medicago truncatula] >gi|355497417|gb|AES78620.1| Aminoacyl-tRNA synthetase [Medicago truncatula]
MSE730	Unigene6169_zihuamuxu_378_1	TTC(5)	GGATCCTAACTCCTTCAGTTGCT	60.142	GTTCGTTCATTCATTCGTTTCTC	60	161	167-185	3	0.437738	+	+	-	No_hits
MSE731	Unigene6345_zihuamuxu_20_1	AAG(5)	TACAGAAGACACCCTTCTTTCCA	60.151	TCTTCAGGAAGCAACAGCTTAAC	60.069	180	176-182	2	0.304688	+	+	1e-34	PREDICTED: uncharacterized protein LOC100807330 [Glycine max]
MSE732	Unigene6365_zihuamuxu_1177_1	AAC(5)	TGGGTCATGTTAGTTTTTGCTCT	60.048	CTTGTTCTTTGTTTTGAAGGTGC	60.188	158	162	1	0	+	+	1e-20	CLE28 protein [Glycine max]
MSE734	Unigene6396_zihuamuxu_678_1	CA(7)	CATGTAGATAGGTGTAGGCAGGG	59.92	AATCTCGGCATTTATCAGTTGAA	59.983	200	205-249	4	0.684715	+		-	No_hits
MSE736	Unigene641_zihuamuxu_1159_1	GGT(5)	CAGGTTCTTCTGGATCTTTCTCC	60.591	AGATTCCCATTAGATCTATCCGC	59.819	166	170-203	3	0	+		0	PREDICTED: TPR repeat-containing thioredoxin TTL1-like [Glycine max]
MSE737	Unigene646_zihuamuxu_1178_2	AG(6)	AACGATGGTAACACTAGCTGCTC	59.859	GCTTTGATGTTCCTCTTCTTCCT	60.248	157	151-167	4	0.600323	+	+	2e-69	PREDICTED: uncharacterized protein LOC100785882 [Glycine max]
MSE738	Unigene6911_zihuamuxu_1283_1	ATG(5)	GATGTTCTTCATAGCCCTCGTTA	59.643	CATTCATCTTCAAATGTTTGGCT	60.358	184	187-197	2	0.372925	+	+	1e-58	PREDICTED: cyclin-D3-2-like [Glycine max]
MSE739	Unigene6945_zihuamuxu_354_1	GAA(5)	ACGAAAACTCACCCTTACTCACA	60.082	CCTAAAGCTGATTTGAACACCAC	60.048	172	174-200	4	0.637373	+	+	2e-67	PREDICTED: uncharacterized protein LOC100789610 [Glycine max]
MSE740	Unigene705_zihuamuxu_1266_1	TC(7)	GCAATGAAAGCAAATTGAAAAAG	60.121	CAACAAAACAAACCCTTTTTGTC	59.815	177	159-193	5	0.670658	+		1e-131	uncharacterized protein LOC100814615 [Glycine max]
MSE742	Unigene7176_zihuamuxu_181_1	TTC(5)	AGGAAGGATGAAGAGACCATTTC	59.96	GACATCTGAAGATGGATTTGGAA	60.313	163	150-170	5	0.68161	+		3e-66	uncharacterized protein LOC100500129 [Glycine max]
MSE743	Unigene7191_zihuamuxu_1165_1	TATGT(4)	TGGTATGTCTCCAGTAGCATGTG	60.067	GGCATGTGTTCTGACTTCTAAGC	60.317	194	195-211	4	0.666754	+	+	2e-90	Protein TIFY 3B [Medicago truncatula] >gi|355510970|gb|AES92112.1| Protein TIFY 3B [Medicago truncatula]
MSE744	Unigene7225_zihuamuxu_859_1	TCACAA(4)	TCACACCCAAAAACAAAGCTATC	60.389	GTTGTTGGTTCCAGCAAGTTATC	59.926	151	145-189	8	0.827999	+	+	1e-63	Methyltransferase-like protein 7A [Medicago truncatula] >gi|355515192|gb|AES96815.1| Methyltransferase-like protein 7A [Medicago truncatula]
MSE745	Unigene7236_zihuamuxu_1084_1	TCA(6)	TCGCCTTTTAACCTAAGCTTCTT	59.937	AGCTTTTTGAAGCAATGCAGTAG	60.089	198	198	1	0	+	+	1e-101	PREDICTED: uncharacterized protein LOC100806198 [Glycine max]
MSE747	Unigene7250_zihuamuxu_786_1	AGA(5)	AGAAAGTGGGTTGTGAAGAACAA	60.061	ACAAAGCATGGCTATGAACAAAT	59.917	200	200-222	4	0.559317	+	+	2e-84	uncharacterized protein LOC100527412 [Glycine max]
MSE749	Unigene7285_zihuamuxu_160_1	GGT(5)	TATTCTTAGCAGAAGTGGGTTCG	59.801	CTCTGATTCTCACTCTCACACCC	60.303	188	186	1	0	+	+	1e-144	GLABRA2 expression modulator [Medicago truncatula] >gi|355492001|gb|AES73204.1| GLABRA2 expression modulator [Medicago truncatula]
MSE751	Unigene7310_zihuamuxu_130_1	TTC(6)	TTTAAGAAACTCCATGTCCTTGC	59.659	TATTCGCTTCTTGATTCATCCTC	59.714	186	186-191	2	0	+	+	0	PREDICTED: uncharacterized protein sll0005-like [Glycine max]
MSE752	Unigene7337_zihuamuxu_271_1	GT(9)	GGCCTATGATAATGATGAGTGGA	60.184	TTCTAGCTGTGTCAAAACTTCCC	59.812	186	186-204	4	0.685623	+	+	1e-158	RNA-binding protein [Medicago truncatula] >gi|355506702|gb|AES87844.1| RNA-binding protein [Medicago truncatula]
MSE753	Unigene7367_zihuamuxu_241_1	TC(8)	CCACAACAAACATAGCATAGCAA	60.068	GGGGAATTAAAGAGAGATGATGG	60.154	183	193-232	6	0.699017	+	+	1e-142	PREDICTED: uncharacterized protein LOC100799791 [Glycine max]
MSE755	Unigene7380_zihuamuxu_124_1	TGA(5)	AAGGGAGATGGTTCATGAGTTCT	60.363	CTGATTCAATTTCAAATGGCTCT	59.622	186	189-195	2	0	+	+	4e-52	uncharacterized protein LOC100527399 [Glycine max]
MSE756	Unigene7380_zihuamuxu_125_1	CAT(5)	AGAGCCATTTGAAATTGAATCAG	59.622	GAGGAGACACTTTCTTCCATTTTC	59.657	169	173-200	4	0.695854	+	+	4e-52	uncharacterized protein LOC100527399 [Glycine max]
MSE757	Unigene7390_zihuamuxu_261_1	GGA(5)	CGATGGCGTTTATTCAAAACTAT	59.448	AATTGCTGAATCAGATCCTCAAG	59.739	184	181-190	2	0.304688	+	+	0	RING finger protein [Medicago truncatula] >gi|355495267|gb|AES76470.1| RING finger protein [Medicago truncatula]
MSE758	Unigene7429_zihuamuxu_720_1	GAA(5)	AAGATTTTTCTGTCGACGACTTG	59.812	CATCTTCTGTTCGTTCATGTTCA	60.161	159	166	1	0	+	+	1e-167	GATA transcription factor [Medicago truncatula] >gi|355508102|gb|AES89244.1| GATA transcription factor [Medicago truncatula]
MSE759	Unigene7447_zihuamuxu_508_1	ACAATC(4)	ACATGTTTGCAAGAGATGAAGGT	60.054	CTACTCCATGCATATCTCCCTTG	59.994	180	179-189	3	0.581543	+	+	0	ethylene insensitive-like protein 1 [Medicago truncatula]
MSE761	Unigene7453_zihuamuxu_1181_1	CTTT(5)	TCCTCTTCCTTGCTTTCTTTTCT	60.011	TGCTGCATGTCAACTACTGATTT	59.827	178	179-186	3	0.476197	+		8e-10	Intsia palembanica clone C04 microsatellite sequence
MSE763	Unigene7475_zihuamuxu_438_1	CT(6)	TACCCTTCTTCAACAACCAACAC	60.301	TTCAGGTGACATATTGTTGATGC	59.881	174	166-192	5	0.724988	+		1e-108	PREDICTED: uncharacterized protein LOC100814066 [Glycine max]
MSE765	Unigene7529_zihuamuxu_1060_1	TA(7)	TATTTGGTCAACGGATCAGAGAT	59.849	AACAATTAGATGGAACAAGCGAG	59.68	189	196-244	6	0.707625	+	+	2e-41	maturase K [Medicago scutellata]
MSE769	Unigene7572_zihuamuxu_1033_4	AAG(5)	TATCATCTCAGCATAAGGTGGGT	59.87	TCATTTCCCATTTTTCGAATATC	59.208	189	180-189	3	0.581543	+		9e-92	HMG I/Y like protein [Glycine max] >gi|15706274|emb|CAC69997.1| HMG I/Y like protein [Glycine max]
MSE770	Unigene7575_zihuamuxu_548_1	TTC(5)	GGTATAAAAAGCGCAGAGTGATG	60.16	ACGTGAGGACATTGTTGTCTTTT	59.957	200	209-218	3	0.56742	+	+	9e-34	Microtubule-associated protein TORTIFOLIA1 [Medicago truncatula] >gi|355514796|gb|AES96419.1| Microtubule-associated protein TORTIFOLIA1 [Medicago truncatula]
MSE773	Unigene7607_zihuamuxu_1172_2	AACAA(4)	TTCCCTCTTCCTTTATTCACACA	59.987	TGGTAACGGTAGCGTGTATCTCT	60.089	185	188-202	4	0.580561	+	+	9e-55	Inducer of CBF expression [Medicago truncatula] >gi|124359524|gb|ABD32550.2| Helix-loop-helix DNA-binding [Medicago truncatula] >gi|355499504|gb|AES80707.1| Inducer of CBF expression [Medicago truncatula]
MSE774	Unigene7607_zihuamuxu_1173_1	ACA(5)	CTCATGGAGAGATACACGCTACC	60.165	AGGGATAGAAGAACCAGCCATAG	59.998	192	185-198	4	0.624435	+	+	9e-55	Inducer of CBF expression [Medicago truncatula] >gi|124359524|gb|ABD32550.2| Helix-loop-helix DNA-binding [Medicago truncatula] >gi|355499504|gb|AES80707.1| Inducer of CBF expression [Medicago truncatula]
MSE775	Unigene761_zihuamuxu_739_1	CAA(6)	TATTCTTGGGTTTACCATGGGTT	60.662	GTTGTGTCTGTGTTGTCGTTGTT	60.029	191	192-208	4	0.640874	+	+	-	No_hits
MSE776	Unigene7622_zihuamuxu_1135_1	TTC(5)	CTTCGTCTTCATCATCTTCTGCT	60.033	GCAAGAAGACAAAATCGAACAAC	60.163	191	206	1	0	+		2e-54	PREDICTED: uncharacterized protein LOC100791520 [Glycine max]
MSE777	Unigene7645_zihuamuxu_1161_1	AAACC(4)	ATGTGCAAATGAAAGCATAATGA	59.512	TGAATGATTTGTGGTGTTGAGAG	60.023	150	140-159	5	0.727938	+		9e-92	PREDICTED: probable plastid-lipid-associated protein 4, chloroplastic-like [Glycine max]
MSE778	Unigene7652_zihuamuxu_180_1	TA(6)	GTTTCCCATGATTGGTTTCTCTA	59.363	TTTGATTTTGTCAACCAACCTCT	59.9	191	195-202	3	0.529779	+		5e-75	PREDICTED: uncharacterized protein At1g66480-like [Glycine max]
MSE782	Unigene7713_zihuamuxu_778_2	CCA(6)	CCAGAACAACAACATGAAACTGA	60.06	GCATGGTTTTTGAGACATTCTTT	59.536	188	190-238	4	0.636735	+	+	0	ZF-HD homeobox protein [Medicago truncatula] >gi|124359224|gb|ABN05735.1| Homeobox domain, ZF-HD class; ZF-HD homeobox protein Cys/His-rich dimerisation region; Homeodomain-like [Medicago truncatula] >gi|124360958|gb|ABN08930.1| Homeobox domain, ZF-HD class; ZF-HD homeobox protein Cys/His-rich dimerisation region; Homeodomain-like [Medicago truncatula] >gi|355496208|gb|AES77411.1| ZF-HD homeobox …
MSE783	Unigene7714_zihuamuxu_743_1	CCA(5)	CCGTTTTTGAATATCAACCTCAT	59.281	TGAACTTAGGTTTAACGGTGCAG	60.554	200	190-238	5	0.673687	+	+	1e-115	Zinc finger-homeodomain protein [Medicago truncatula] >gi|355493508|gb|AES74711.1| Zinc finger-homeodomain protein [Medicago truncatula]
MSE784	Unigene7721_zihuamuxu_1115_1	TTC(5)	ATTCTTTCGCAAATTCTACGTCA	60.141	TCGAAGATGAATAAAAGTGGAAGA	59.29	188	195-226	3	0.4662	+	+	0	Glycerol-3-phosphate acyltransferase [Medicago truncatula] >gi|355514136|gb|AES95759.1| Glycerol-3-phosphate acyltransferase [Medicago truncatula]
MSE786	Unigene7724_zihuamuxu_1249_1	GAA(5)	ACTGCACTTCTTGCTTTCAATTC	59.947	CCTCGTCTTTATCACCATCAGAC	60.012	159	161	1	0	+	+	0	PREDICTED: uncharacterized protein LOC100778800 [Glycine max]
MSE787	Unigene7769_zihuamuxu_1305_1	GCTATT(4)	GGAGAAAGGAAGGAAGAGAAAGA	59.496	AACAATAACAACCACCATTACCG	59.926	177	173-193	3	0.5632	+		0	PREDICTED: chorismate synthase, chloroplastic-like [Glycine max]
MSE793	Unigene7900_zihuamuxu_395_1	TTC(6)	TTTTTATCTACTGAGCAAAGCGG	59.931	GGTTGGATAGGAAAACCAAAGAA	60.543	187	177-188	4	0.685388	+		5e-36	uncharacterized protein LOC100500574 [Glycine max]
MSE795	Unigene7918_zihuamuxu_568_1	CAATT(4)	TGTTCTCATTCCAGTTTCCTCTG	60.646	GGAATCAAAATTCACCAAATTGA	60.049	175	175-181	2	0.3648	+		3e-41	PREDICTED: uncharacterized protein LOC100247453 [Vitis vinifera]
MSE798	Unigene7940_zihuamuxu_863_1	GTT(5)	AGCTTTGAGTTCACGAGATTGTC	59.942	GGGATTAGGGTTTTCAAACAAAC	59.982	165	175	1	0	+	+	1e-131	Eukaryotic translation initiation factor 4E type 3 [Medicago truncatula] >gi|355493966|gb|AES75169.1| Eukaryotic translation initiation factor 4E type 3 [Medicago truncatula]
MSE799	Unigene7942_zihuamuxu_294_1	TCG(6)	AGACTCGGTGGATAACGAAGAAT	60.373	TTAATCTTCTCCACCTTCGACAA	60.116	165	160-169	4	0.484682	+	+	0	Exocyst complex component [Medicago truncatula] >gi|355509890|gb|AES91032.1| Exocyst complex component [Medicago truncatula]
MSE800	Unigene7973_zihuamuxu_1265_1	GGT(6)	ACCTCCAAAGATGAAGTGAAGTG	59.668	GCGGTGGAGAGTAGTAAGTTGAC	59.358	187	176-190	4	0.547428	+	+	8e-56	PREDICTED: uncharacterized protein LOC100809037 [Glycine max]
MSE802	Unigene8028_zihuamuxu_150_1	TGC(5)	TTTCCAATGAACCTGAAAAAGAA	59.971	TTTTCAATAATCGGGTCAGTTTG	60.219	172	177	1	0	+	+	1e-107	PREDICTED: uncharacterized protein LOC100777249 [Glycine max]
MSE803	Unigene8033_zihuamuxu_925_1	AG(8)	GTCGTTCTTGTTCTAATGCTTGG	60.176	TTTTGATTCTTCTTCAGATCCCA	60.061	194	187-220	5	0.727156	+	+	1e-165	Two-component response regulator ARR2 [Medicago truncatula] >gi|355480843|gb|AES62046.1| Two-component response regulator ARR2 [Medicago truncatula]
MSE804	Unigene8040_zihuamuxu_1006_1	TGA(5)	CTGCTGCTTCTGATTTGTTTTCT	60.069	GTTGGAACAATTGCTTGAATCTC	60	158	164-206	3	0.4662	+	+	1e-157	PREDICTED: transcription factor bHLH70-like [Glycine max]
MSE808	Unigene8165_zihuamuxu_194_2	ACA(6)	CAACAACAACATTAACTCGTTCG	59.605	GTGTTGACGTTCTCTTTTGTGTG	59.733	169	164-179	4	0.636698	+	+	9e-67	PREDICTED: uncharacterized protein LOC100806594 [Glycine max]
MSE809	Unigene8167_zihuamuxu_830_1	TAG(5)	ATCTTCACAATCACAACAACACG	59.95	GTTGAAGAAGACCACTGTCGAAT	59.674	197	196-205	3	0.529779	+	+	0	Polyribonucleotide nucleotidyltransferase [Medicago truncatula] >gi|355490785|gb|AES71988.1| Polyribonucleotide nucleotidyltransferase [Medicago truncatula]
MSE810	Unigene8183_zihuamuxu_177_1	TGT(6)	AAGAAGAGGAAGAGGAAGGTGAA	59.882	ACACATCCCTTAACCATCACAAC	60.033	198	203-214	5	0.712204	+	+	1e-111	PREDICTED: uncharacterized protein LOC100815168 [Glycine max]
MSE811	Unigene8204_zihuamuxu_1171_1	TTC(5)	AGATGAGTCTGAGCTTGAATTGG	59.899	CATCAAGAGAATCAGCAGGTCTT	59.899	183	184-223	3	0	+	+	1e-114	PREDICTED: auxin-responsive protein IAA11-like [Glycine max]
MSE812	Unigene8220_zihuamuxu_155_1	CCG(5)	TCCAATCCCTGCAATACTTAGAA	59.977	GATGAAATGTTTGGTGGCATTAT	59.969	192	191-210	5	0.723815	+	+	0	Zinc finger protein [Medicago truncatula] >gi|355521131|gb|AET01585.1| Zinc finger protein [Medicago truncatula]
MSE813	Unigene8220_zihuamuxu_156_1	TGA(5)	GTGAGCTGAAGGTACTGTTTGGT	59.734	AACCTTTCTGAAATTCCACCTTG	60.708	189	196	1	0	+	+	0	Zinc finger protein [Medicago truncatula] >gi|355521131|gb|AET01585.1| Zinc finger protein [Medicago truncatula]
MSE814	Unigene8274_zihuamuxu_1002_1	TCT(5)	AGCTAGCATTGAATCATGGATGT	60.007	ATTTAAAAAGGGTGAAAGAGCGT	59.591	157	146-157	3	0	+	+	4e-64	PREDICTED: uncharacterized protein LOC100790912 [Glycine max]
MSE815	Unigene8287_zihuamuxu_509_1	GT(7)	CGTCACCTTCTACTCCCTTCTCT	60.299	AAAACCTACCCCAATCATGAAAT	59.847	196	197-223	2	0.3648	+		-	No_hits
MSE817	Unigene8314_zihuamuxu_1012_1	CAA(5)	CCTTCTTCATCTCTTTTCTGCAA	60.008	AAAACCAAGGGTAGTTTCGGTAA	60.145	176	174-178	2	0	+	+	0	Protein phosphatase 2C [Medicago truncatula] >gi|355517061|gb|AES98684.1| Protein phosphatase 2C [Medicago truncatula]
MSE819	Unigene8361_zihuamuxu_609_1	TGT(6)	GTTCCATTTGCATGAAATTCTGT	60.238	CCTCAAAAGTGTTTCCACTTCAC	60.061	174	174-195	5	0.726846	+		0	Homeobox protein knotted-1-like protein [Medicago truncatula] >gi|355510580|gb|AES91722.1| Homeobox protein knotted-1-like protein [Medicago truncatula]
MSE821	Unigene8407_zihuamuxu_1167_1	TCA(6)	ATTTCTTCAAACTTCCTTTTCGC	60.12	GCGATCTAGCAACAGATGAAACT	59.933	171	164-180	5	0.713706	+	+	1e-149	Vesicle-associated membrane protein-associated protein A [Medicago truncatula] >gi|87240479|gb|ABD32337.1| Major sperm protein [Medicago truncatula] >gi|355509321|gb|AES90463.1| Vesicle-associated membrane protein-associated protein A [Medicago truncatula]
MSE823	Unigene8487_zihuamuxu_1214_1	ATC(5)	ACCACCACAACTAACTTTCTCCA	59.95	AGCGTAAAAATTGGTGTGTGAAT	59.826	192	198-219	4	0.580561	+		-	No_hits
MSE824	Unigene8507_zihuamuxu_514_1	GAT(5)	AAGCTTGTTGTTGAGGAATAACG	59.716	AACAGATGATGAGGCAACAAAAT	59.891	195	195	1	0	+		1e-168	Transcription factor bHLH30 [Medicago truncatula] >gi|355480880|gb|AES62083.1| Transcription factor bHLH30 [Medicago truncatula]
MSE825	Unigene8539_zihuamuxu_879_1	GTT(6)	GTGCCAGTACTGCTACCATAACC	59.968	CAAAGACAAACAAATGGAGGAAG	60.022	191	184-204	5	0.713706	+	+	6e-57	PREDICTED: uncharacterized protein LOC100786732 [Glycine max]
MSE827	Unigene877_zihuamuxu_336_1	TCT(5)	TCACGCCTACTAGAGCTGATTTC	60.055	GGCAGACAATTCAGTTGAAAAAC	60.035	164	171	1	0	+		1e-111	hypothetical protein MTR_5g068060 [Medicago truncatula] >gi|355516776|gb|AES98399.1| hypothetical protein MTR_5g068060 [Medicago truncatula]
MSE828	Unigene8916_zihuamuxu_1071_1	GAT(6)	ATGATGACTCTTCCAACAACGAT	59.884	GAACAGTGTCATGGAAGGTGTCT	60.463	183	183-232	6	0.752423	+	+	1e-89	PREDICTED: uncharacterized protein LOC100797260 [Glycine max]
MSE829	Unigene8935_zihuamuxu_1140_1	ATC(5)	TTCGAAGTTTTCTGAAAGTGACC	59.791	TGAGAGTGTAACTGTGCAACCAT	59.717	186	180-204	3	0.590223	+		-	No_hits
MSE831	Unigene9458_zihuamuxu_719_1	AGA(5)	ACAACGTTCGTTCTCTCACTCTC	59.974	TAGAGTGAAGTTCGGAGAAATCG	59.9	172	177	1	0	+		2e-14	PREDICTED: exportin-4-like [Glycine max]
MSE832	Unigene9658_zihuamuxu_898_1	TTG(5)	GTGTGGATTACCTTAGGGGAGAC	60.122	CAAGAAGAGAACTTCAAGGTCCA	59.908	166	171	1	0	+	+	1e-101	Protein MKS1 [Medicago truncatula] >gi|355491200|gb|AES72403.1| Protein MKS1 [Medicago truncatula]
MSE833	Unigene96_zihuamuxu_605_1	GCA(6)	AAGTGAATTGGGATTTGTGAATG	60.102	TGAGATCCATGAATGAGTGAATG	59.947	192	174-190	3	0	+	+	1e-10	PREDICTED: uncharacterized protein LOC100791561 [Glycine max]
MSE834	Unigene9740_zihuamuxu_1155_1	ATC(5)	ACTAACACTGCTTCATTCAACCC	59.578	GTTTCACGAATCTGGTTCTATCG	60.014	172	177-180	2	0.372925			-	No_hits
MSE835	Unigene97_zihuamuxu_855_1	ACC(5)	CATATCCACCTCCAACTCCATTA	60.082	ACACCCTAAGGACAAAAACAACA	59.827	170	154-178	4	0.684715	+	+	2e-94	glycine-rich protein [Medicago sativa]
MSE836	Unigene9840_zihuamuxu_93_1	CAC(5)	CTCAAACAAGAGCTAGCAACGAT	60.089	TGATGATTCAGTTGTGGTAGTGG	59.906	150	155	1	0	+		5e-07	Potassium channel [Medicago truncatula] >gi|355513515|gb|AES95138.1| Potassium channel [Medicago truncatula]
MSE837	Unigene9923_zihuamuxu_547_1	CAT(5)	ACTTCCTTGGATTTTTCTTCAGC	60.121	CATTAGCAAAAGTTTGGTGGAAG	60.043	181	184	1	0	+	+	5e-18	PREDICTED: uncharacterized protein LOC100794197 [Glycine max]
a "+" means that primers can be successfully amplified in ssp. falcate,or M. truncatula.
